# Supplementary material for: Transcriptomic and Network Analysis Highlight the Association of Diabetes at Different Stages of Alzheimer’s Disease
Source: Front Neurosci. 2019 Nov 29;13:1273. doi: 10.3389/fnins.2019.01273 (PMC6895844; doi:10.3389/fnins.2019.01273)
Supplement: Supplementary file 1 [file Table_1.xlsx]

## Sheet: Supplementary S1
Supplementary Table S1. Shared genes between children with T2D and MCI subjects.
Bioset 1: GSE9006-PBMCs from type 2 diabetes patient at diagnosis _vs_ healthy controls.
Bioset 2: GSE63063-Whole blood of patients with mild cognitive impairment _vs_ control subjects.
Gene	EntrezGene ID	Description	Bioset1 Imported ID	Bioset1 Rank	Fold Change 1	Bioset2 Imported ID	Bioset2 Rank	Fold Change 2
FOXO3	2309	forkhead box O3	204131_s_at	1626	1.27	ILMN_1681703	1572	1.21
ACTR2	10097	ARP2 actin-related protein 2 homolog (yeast)	200727_s_at	32	-1.99	ILMN_2388605	692	-1.32
DDX17	10521	DEAD (Asp-Glu-Ala-Asp) box helicase 17	213998_s_at	62	-1.8	ILMN_2371590	590	-1.34
LSM14A	26065	LSM14A, SCD6 homolog A (S. cerevisiae)	212131_at	82	-1.71	ILMN_2079803	459	-1.38
KLF9	687	Kruppel-like factor 9	203543_s_at	106	-1.64	ILMN_1778523	1354	-1.23
FABP5	2171	fatty acid binding protein 5 (psoriasis-associated)	202345_s_at	114	-1.63	ILMN_2146761	1572	-1.21
NUCB2	4925	nucleobindin 2	203675_at	114	-1.63	ILMN_1655913	692	-1.32
MARCKS	4082	myristoylated alanine-rich protein kinase C substrate	201670_s_at	133	-1.6	ILMN_1807042	1703	-1.2
RWDD1	51389	RWD domain containing 1	219598_s_at	133	-1.6	ILMN_2316806	89	-1.77
LEF1	51176	lymphoid enhancer-binding factor 1	210948_s_at	155	-1.57	ILMN_2213136	1572	-1.21
ID2	3398	inhibitor of DNA binding 2, dominant negative helix-loop-helix protein	201565_s_at	223	-1.51	ILMN_2086095	851	-1.29
HNRNPU	3192	heterogeneous nuclear ribonucleoprotein U (scaffold attachment factor A)	200593_s_at	277	-1.48	ILMN_2370135	1077	-1.26
LSM5	23658	LSM5 homolog, U6 small nuclear RNA associated (S. cerevisiae)	211747_s_at	290	-1.47	ILMN_1737947	140	-1.63
ETS1	2113	v-ets erythroblastosis virus E26 oncogene homolog 1 (avian)	214447_at	313	-1.46	ILMN_2122103	217	-1.53
ATP6AP2	10159	ATPase, H+ transporting, lysosomal accessory protein 2	201443_s_at	341	-1.45	ILMN_1677440	791	-1.3
CLK1	1195	CDC-like kinase 1	214683_s_at	341	-1.45	ILMN_1679727	431	-1.39
TMED2	10959	transmembrane emp24 domain trafficking protein 2	204427_s_at	367	-1.44	ILMN_1654939	997	-1.27
PDCD4	27250	programmed cell death 4 (neoplastic transformation inhibitor)	202731_at	433	-1.42	ILMN_1768004	1231	-1.24
HNRNPK	3190	heterogeneous nuclear ribonucleoprotein K	200775_s_at	467	-1.41	ILMN_2378048	1572	-1.21
SMS	6611	spermine synthase	202043_s_at	467	-1.41	ILMN_2225318	1460	-1.22
RDH14	57665	retinol dehydrogenase 14 (all-trans/9-cis/11-cis)	222203_s_at	467	-1.41	ILMN_2222984	328	-1.44
LYZ	4069	lysozyme	213975_s_at	515	-1.4	ILMN_1815205	925	-1.28
CHPT1	56994	choline phosphotransferase 1	221675_s_at	515	-1.4	ILMN_2202940	1354	-1.23
B2M	567	beta-2-microglobulin	232311_at	515	-1.4	ILMN_2148459	246	-1.5
PPP1R2	5504	protein phosphatase 1, regulatory (inhibitor) subunit 2	202165_at	554	-1.39	ILMN_1683044	641	-1.33
BAX	581	BCL2-associated X protein	211833_s_at	554	-1.39	ILMN_2321064	1460	-1.22
UBQLN2	29978	ubiquilin 2	215884_s_at	554	-1.39	ILMN_1680770	1231	-1.24
C19orf43	79002	chromosome 19 open reading frame 43	223003_at	554	-1.39	ILMN_1784299	641	-1.33
DNAJC7	7266	DnaJ (Hsp40) homolog, subfamily C, member 7	202416_at	655	-1.37	ILMN_1663616	997	-1.27
PHF5A	84844	PHD finger protein 5A	225309_at	705	-1.36	ILMN_2112402	851	-1.29
HSPA9	3313	heat shock 70kDa protein 9 (mortalin)	200692_s_at	763	-1.35	ILMN_1679209	1572	-1.21
RPL31	6160	ribosomal protein L31	221593_s_at	834	-1.34	ILMN_1754195	9	-2.59
UBE2D3	7323	ubiquitin-conjugating enzyme E2D 3	240383_at	834	-1.34	ILMN_2320850	299	-1.46
SNRPA1	6627	small nuclear ribonucleoprotein polypeptide A'	206055_s_at	914	-1.33	ILMN_1715179	1231	-1.24
PNISR	25957	PNN-interacting serine/arginine-rich protein	212176_at	914	-1.33	ILMN_2161357	641	-1.33
RALA	5898	v-ral simian leukemia viral oncogene homolog A (ras related)	214435_x_at	914	-1.33	ILMN_1755364	557	-1.35
SSB	6741	Sjogren syndrome antigen B (autoantigen La)	201139_s_at	997	-1.32	ILMN_1672006	177	-1.58
LEPROTL1	23484	leptin receptor overlapping transcript-like 1	202595_s_at	997	-1.32	ILMN_1752591	257	-1.49
TMX1	81542	thioredoxin-related transmembrane protein 1	208097_s_at	997	-1.32	ILMN_1691181	307	-1.45
SUMO2	6613	SMT3 suppressor of mif two 3 homolog 2 (S. cerevisiae)	208739_x_at	997	-1.32	ILMN_1738150	739	-1.31
CUL4A	8451	cullin 4A	227757_at	997	-1.32	ILMN_2331163	1572	-1.21
ENSA	2029	endosulfine alpha	228851_s_at	997	-1.32	ILMN_1760779	519	-1.36
GLUD1	2746	glutamate dehydrogenase 1	200947_s_at	1103	-1.31	ILMN_1713756	925	-1.28
EEF1D	1936	eukaryotic translation elongation factor 1 delta (guanine nucleotide exchange protein)	203113_s_at	1103	-1.31	ILMN_1782543	1460	-1.22
CCDC59	29080	coiled-coil domain containing 59	218936_s_at	1103	-1.31	ILMN_1662318	386	-1.41
ERH	2079	enhancer of rudimentary homolog (Drosophila)	200043_at	1210	-1.3	ILMN_1781795	151	-1.61
CDKN1B	1027	cyclin-dependent kinase inhibitor 1B (p27, Kip1)	209112_at	1210	-1.3	ILMN_2196347	739	-1.31
HNRNPH2	3188	heterogeneous nuclear ribonucleoprotein H2 (H')	201132_at	1338	-1.29	ILMN_2362245	1354	-1.23
ZC3H15	55854	zinc finger CCCH-type containing 15	201595_s_at	1338	-1.29	ILMN_2062112	386	-1.41
YY1	7528	YY1 transcription factor	201901_s_at	1338	-1.29	ILMN_2181540	1572	-1.21
MED6	10001	mediator complex subunit 6	207078_at	1338	-1.29	ILMN_1654543	1077	-1.26
PAK2	5062	p21 protein (Cdc42/Rac)-activated kinase 2	208877_at	1338	-1.29	ILMN_1712687	1354	-1.23
HNRPDL	9987	heterogeneous nuclear ribonucleoprotein D-like	212454_x_at	1338	-1.29	ILMN_1730572	1077	-1.26
MST4	51765	serine/threonine protein kinase MST4	218499_at	1338	-1.29	ILMN_1676159	459	-1.38
RAP2C	57826	RAP2C, member of RAS oncogene family	218668_s_at	1338	-1.29	ILMN_1773561	1354	-1.23
SUB1	10923	SUB1 homolog (S. cerevisiae)	221727_at	1338	-1.29	ILMN_1736054	386	-1.41
ZFAND6	54469	zinc finger, AN1-type domain 6	239757_at	1338	-1.29	ILMN_1778803	1354	-1.23
SEC61G	23480	Sec61 gamma subunit	203484_at	1473	-1.28	ILMN_2367020	925	-1.28
TOMM20	9804	translocase of outer mitochondrial membrane 20 homolog (yeast)	212773_s_at	1473	-1.28	ILMN_1679796	925	-1.28
ARGLU1	55082	arginine and glutamate rich 1	222508_s_at	1473	-1.28	ILMN_1788468	195	-1.56
TFAM	7019	transcription factor A, mitochondrial	203176_s_at	1626	-1.27	ILMN_1715661	739	-1.31
NAP1L1	4673	nucleosome assembly protein 1-like 1	208754_s_at	1626	-1.27	ILMN_1699208	350	-1.43
BTF3	689	basic transcription factor 3	214800_x_at	1626	-1.27	ILMN_2319414	557	-1.35
BEX4	56271	brain expressed, X-linked 4	215440_s_at	1626	-1.27	ILMN_1804798	997	-1.27
STYX	6815	serine/threonine/tyrosine interacting protein	244030_at	1626	-1.27	ILMN_1697024	692	-1.32
DARS	1615	aspartyl-tRNA synthetase	201624_at	1771	-1.26	ILMN_1813836	1572	-1.21
G3BP2	9908	GTPase activating protein (SH3 domain) binding protein 2	208840_s_at	1771	-1.26	ILMN_2381753	791	-1.3
PPIG	9360	peptidylprolyl isomerase G (cyclophilin G)	208995_s_at	1771	-1.26	ILMN_1807611	366	-1.42
SMC3	9126	structural maintenance of chromosomes 3	209258_s_at	1771	-1.26	ILMN_1718807	791	-1.3
SLIRP	81892	SRA stem-loop interacting RNA binding protein	221434_s_at	1771	-1.26	ILMN_1661945	65	-1.87
DSTN	11034	destrin (actin depolymerizing factor)	201021_s_at	1941	-1.25	ILMN_2380698	1146	-1.25
TCEB1	6921	transcription elongation factor B (SIII), polypeptide 1 (15kDa, elongin C)	202824_s_at	1941	-1.25	ILMN_2066020	519	-1.36
HEBP2	23593	heme binding protein 2	203430_at	1941	-1.25	ILMN_1755077	692	-1.32
WAPAL	23063	wings apart-like homolog (Drosophila)	212267_at	1941	-1.25	ILMN_1693668	1703	-1.2
SUCLG2	8801	succinate-CoA ligase, GDP-forming, beta subunit	214835_s_at	1941	-1.25	ILMN_1652379	1572	-1.21
CMPK1	51727	cytidine monophosphate (UMP-CMP) kinase 1, cytosolic	217870_s_at	1941	-1.25	ILMN_1738642	489	-1.37
MAPKAPK5-AS1	51275	MAPKAPK5 antisense RNA 1	64432_at	1941	-1.25	ILMN_1798957	1231	-1.24
CBX3	11335	chromobox homolog 3	201091_s_at	2145	-1.24	ILMN_1790625	266	-1.48
CNOT8	9337	CCR4-NOT transcription complex, subunit 8	202163_s_at	2145	-1.24	ILMN_2174612	851	-1.29
EIF3M	10480	eukaryotic translation initiation factor 3, subunit M	202232_s_at	2145	-1.24	ILMN_2192694	739	-1.31
BUD31	8896	BUD31 homolog (S. cerevisiae)	205690_s_at	2145	-1.24	ILMN_1710697	997	-1.27
YBX1	4904	Y box binding protein 1	208627_s_at	2145	-1.24	ILMN_2124769	1354	-1.23
ATP1B3	483	ATPase, Na+/K+ transporting, beta 3 polypeptide	208836_at	2145	-1.24	ILMN_1783304	1077	-1.26
RPS25	6230	ribosomal protein S25	200091_s_at	2344	-1.23	ILMN_1746516	151	-1.61
SS18	6760	synovial sarcoma translocation, chromosome 18	202817_s_at	2344	-1.23	ILMN_1741782	925	-1.28
ARPC3	10094	actin related protein 2/3 complex, subunit 3, 21kDa	208736_at	2344	-1.23	ILMN_1655561	187	-1.57
GHITM	27069	growth hormone inducible transmembrane protein	209248_at	2344	-1.23	ILMN_1728467	1460	-1.22
CDC42	998	cell division cycle 42 (GTP binding protein, 25kDa)	214230_at	2344	-1.23	ILMN_1738424	519	-1.36
UFM1	51569	ubiquitin-fold modifier 1	218050_at	2344	-1.23	ILMN_1757646	1460	-1.22
C9orf78	51759	chromosome 9 open reading frame 78	218116_at	2344	-1.23	ILMN_1697166	851	-1.29
CDKN2AIPNL	91368	CDKN2A interacting protein N-terminal like	235006_at	2344	-1.23	ILMN_2130078	1572	-1.21
2019-09-15	9403	15 kDa selenoprotein	200902_at	2576	-1.22	ILMN_2407082	239	-1.51
WTAP	9589	Wilms tumor 1 associated protein	203137_at	2576	-1.22	ILMN_2279339	557	-1.35
LMNB1	4001	lamin B1	203276_at	2576	-1.22	ILMN_2126706	1077	-1.26
SNRPF	6636	small nuclear ribonucleoprotein polypeptide F	203832_at	2576	-1.22	ILMN_2067370	791	-1.3
HNRNPA2B1	3181	heterogeneous nuclear ribonucleoprotein A2/B1	205292_s_at	2576	-1.22	ILMN_2369682	519	-1.36
HNRNPH3	3189	heterogeneous nuclear ribonucleoprotein H3 (2H9)	207127_s_at	2576	-1.22	ILMN_1654920	1077	-1.26
UQCRB	7381	ubiquinol-cytochrome c reductase binding protein	209066_x_at	2576	-1.22	ILMN_1759453	257	-1.49
ELF2	1998	E74-like factor 2 (ets domain transcription factor)	210361_s_at	2576	-1.22	ILMN_1691559	1077	-1.26
TMEM123	114908	transmembrane protein 123	211967_at	2576	-1.22	ILMN_1724139	350	-1.43
MED4	29079	mediator complex subunit 4	217843_s_at	2576	-1.22	ILMN_1664641	1460	-1.22
THOC7	80145	THO complex 7 homolog (Drosophila)	218334_at	2576	-1.22	ILMN_1805028	407	-1.4
NFU1	27247	NFU1 iron-sulfur cluster scaffold homolog (S. cerevisiae)	218946_at	2576	-1.22	ILMN_2406468	997	-1.27
SKP1	6500	S-phase kinase-associated protein 1	200719_at	2846	-1.21	ILMN_1711766	1703	-1.2
TMEM66	51669	transmembrane protein 66	200847_s_at	2846	-1.21	ILMN_1780141	791	-1.3
RAB6A	5870	RAB6A, member RAS oncogene family	201045_s_at	2846	-1.21	ILMN_1800871	1572	-1.21
IFI6	2537	interferon, alpha-inducible protein 6	204415_at	2846	-1.21	ILMN_2347798	1703	-1.2
PAPOLA	10914	poly(A) polymerase alpha	209388_at	2846	-1.21	ILMN_1798354	431	-1.39
NTAN1	123803	N-terminal asparagine amidase	213061_s_at	2846	-1.21	ILMN_1815552	925	-1.28
RPL35A	6165	ribosomal protein L35a	213687_s_at	2846	-1.21	ILMN_1756360	328	-1.44
DENND6A	201627	DENN/MADD domain containing 6A	226965_at	2846	-1.21	ILMN_1713178	1231	-1.24
PGRMC2	10424	progesterone receptor membrane component 2	201701_s_at	3142	-1.2	ILMN_2195236	1146	-1.25
PIK3R1	5295	phosphoinositide-3-kinase, regulatory subunit 1 (alpha)	212239_at	3142	-1.2	ILMN_1760303	791	-1.3
UBE2N	7334	ubiquitin-conjugating enzyme E2N	212751_at	3142	-1.2	ILMN_1793651	739	-1.31
KLHL24	54800	kelch-like 24 (Drosophila)	221986_s_at	3142	-1.2	ILMN_1678671	1460	-1.22
