# Supplementary material for: Transcriptomic and Network Analysis Highlight the Association of Diabetes at Different Stages of Alzheimer’s Disease
Source: Front Neurosci. 2019 Nov 29;13:1273. doi: 10.3389/fnins.2019.01273 (PMC6895844; doi:10.3389/fnins.2019.01273)
Supplement: Supplementary file 2 [file Table_2.xlsx]

## Sheet: Supplementary table S2
Supplementary table S2. Integrative meta-analysis of gene expression datasets from MCI and T2D subjects
Bioset 1: GSE63063-Whole blood of patients with mild cognitive impairment _vs_ control subjects.
Bioset 2: GSE69528-Blood type 2 diabetes mellitus patients _vs_ healthy control
Bioset 3: GSE34198-Whole blood of patients without myocardial infarction - diabetic _vs_ no diabetes.
Bioset 4: GSE15932-PBMC from patients with diabetes mellitus _vs_ healthy controls.
Bioset 5: GSE9006-PBMCs from type 2 diabetes patient at diagnosis _vs_ healthy controls.
Bioset 6: GSE13015- not significant genetic overlap.
The genes highlighted in yellow are the genes with the highest scores and specificity.
Gene	EntrezGene ID	Gene Description	Specificity	Overall Gene score	Score Bioset 1	p-value Bioset 1	activity type Bioset 1	activity value Bioset 1	Score Bioset 2	p-value Bioset 2	activity type Bioset 2	activity value Bioset 2	Score Bioset 3	p-value Bioset 3	activity type Bioset 3	activity value Bioset 3	Score Bioset 4	p-value Bioset 4	activity type Bioset 4	activity value Bioset 4	Score Bioset 5	p-value Bioset 5	activity type Bioset 5	activity value Bioset 5
COMMD10	51397	COMM domain containing 10	5 out of 5	293.926	59.78	1.2e-08	fold change	-1.31	80.7754	0.0159	fold change	-1.44	73.7572	0.0177	fold change	-1.3	24.8864	0.0416	fold change	-1.29	54.7267	0.0044	fold change	1.34
PPM1A	5494	protein phosphatase, Mg2+/Mn2+ dependent, 1A	5 out of 5	285.297	48.94	2.2e-05	fold change	-1.25	98.3342	0.0048	fold change	-1.97	82.0371	0.0099	fold change	-1.34	19.7106	0.043	fold change	-1.23	36.2753	0.0003	fold change	1.26
BCLAF1	9774	BCL2-associated transcription factor 1	5 out of 5	273.622	78.1555	4.3e-07	fold change	-1.45	75.1236	0.0132	fold change	-1.39	66.1866	0.0207	fold change	-1.27	27.9985	0.0275	fold change	-1.32	26.1575	0.0267	fold change	1.21
G3BP2	9908	GTPase activating protein (SH3 domain) binding protein 2	5 out of 5	270.83	58.1348	5.1e-05	fold change	-1.3	75.1236	0.028	fold change	-1.39	64.3973	0.0216	fold change	-1.26	36.8993	0.0329	fold change	-1.39	36.2753	0.0088	fold change	-1.26
GNA13	10672	guanine nucleotide binding protein (G protein), alpha 13	5 out of 5	255.263	67.9117	2.1e-05	fold change	-1.36	39.2983	0.0122	fold change	-1.22	80.5893	0.0185	fold change	-1.33	19.7106	0.0046	fold change	-1.23	47.7532	0.0142	fold change	1.31
HERC4	26091	HECT and RLD domain containing E3 ubiquitin protein ligase 4	5 out of 5	219.82	41.1326	0.0009	fold change	-1.21	41.8347	0.0286	fold change	-1.23	49.844	0.0393	fold change	-1.2	44.0381	0.0328	fold change	-1.44	42.9701	0.0002	fold change	1.29
AP5M1	55745	adaptor-related protein complex 5, mu 1 subunit	5 out of 5	211.983	47.1542	1.6e-06	fold change	-1.24	41.8347	0.0006	fold change	-1.23	54.207	0.0303	fold change	-1.22	25.8168	0.0274	fold change	-1.3	42.9701	0.0002	fold change	1.29
LRRN3	54674	leucine rich repeat neuronal 3	4 out of 5	328.105	44.7892	0.0023	fold change	-1.23	95.6791	0.0121	fold change	-1.72	97.335	0.0031	fold change	-1.54	90.3016	0.0487	fold change	-1.97
CLEC2D	29121	C-type lectin domain family 2, member D	4 out of 5	320.058	77.0048	5e-07	fold change	-1.44	62.4196	0.0157	fold change	-1.32	90.1323	0.0459	fold change	-1.4	90.501	0.0283	fold change	-1.98
RPL17	6139	ribosomal protein L17	4 out of 5	310.058	99.9081	1.6e-13	fold change	-2.97	75.1236	0.0011	fold change	-1.39	73.7572	0.0496	fold change	-1.3	61.2693	0.0132	fold change	-1.56
ATM	472	ataxia telangiectasia mutated	4 out of 5	290.867	59.78	0.0004	fold change	-1.31	39.2983	0.0183	fold change	-1.22	94.4822	0.0453	fold change	-1.45	97.3066	0.0014	fold change	-2.44
SUMO2	6613	SMT3 suppressor of mif two 3 homolog 2 (S. cerevisiae)	4 out of 5	290.108	59.78	6.2e-06	fold change	-1.31	80.7754	0.0028	fold change	-1.44	99.2753	0.0301	fold change	-1.67					50.2775	0.0004	fold change	-1.32
ST8SIA4	7903	ST8 alpha-N-acetyl-neuraminide alpha-2,8-sialyltransferase 4	4 out of 5	280.405	61.3497	7.8e-07	fold change	-1.32	46.3594	0.0375	fold change	-1.25	77.5122	0.0413	fold change	-1.32					95.1837	8.4e-06	fold change	1.84
STX7	8417	syntaxin 7	4 out of 5	276.245	56.3456	1e-08	fold change	-1.29	58.2154	0.0177	fold change	-1.3	80.5893	0.0482	fold change	-1.33					81.0951	0.0001	fold change	1.5
TSNAX	7257	translin-associated factor X	4 out of 5	275.18	54.2853	9.4e-06	fold change	-1.28	89.8553	0.0015	fold change	-1.57	68.4594	0.04	fold change	-1.28	62.5798	0.0049	fold change	1.57
CCR1	1230	chemokine (C-C motif) receptor 1	4 out of 5	273.992	48.94	7.8e-05	fold change	-1.25	69.0713	0.0142	fold change	1.35	59.1506	0.0342	fold change	-1.24					96.8298	1.2e-06	fold change	1.98
MST4	51765	serine/threonine protein kinase MST4	4 out of 5	264.606	70.5278	3.3e-07	fold change	-1.38	69.0713	0.0021	fold change	-1.35	82.0371	0.0132	fold change	-1.34					42.9701	0.0093	fold change	-1.29
HIGD1A	25994	HIG1 hypoxia inducible domain family, member 1A	4 out of 5	260.521	81.0386	1.3e-09	fold change	-1.49	76.5849	0.0036	fold change	-1.4	73.7572	0.0257	fold change	-1.3	29.1402	0.0106	fold change	-1.33
SRSF1	6426	serine/arginine-rich splicing factor 1	4 out of 5	253.293	72.9639	1.2e-06	fold change	-1.4					83.3472	0.0424	fold change	-1.35	68.8544	0.0009	fold change	-1.62	28.1278	0.0003	fold change	1.22
ATP1B3	483	ATPase, Na+/K+ transporting, beta 3 polypeptide	4 out of 5	247.173	50.4923	0.0009	fold change	-1.26	69.0713	0.04	fold change	-1.35	95.637	0.0313	fold change	-1.47					31.9726	5.7e-05	fold change	-1.24
TMX1	81542	thioredoxin-related transmembrane protein 1	4 out of 5	240.598	78.1555	2.8e-06	fold change	-1.45					89.2507	0.0025	fold change	-1.39	22.9148	0.0053	fold change	-1.27	50.2775	0.0349	fold change	-1.32
AMD1	262	adenosylmethionine decarboxylase 1	4 out of 5	239.731	75.8357	8.6e-07	fold change	-1.43	58.2154	0.0005	fold change	-1.3	71.496	0.0288	fold change	-1.29					34.1843	0.0033	fold change	1.25
THOC7	80145	THO complex 7 homolog (Drosophila)	4 out of 5	238.896	72.9639	1.4e-09	fold change	-1.4					73.7572	0.0203	fold change	-1.3	64.0467	0.0141	fold change	1.58	28.1278	0.0148	fold change	-1.22
LUC7L3	51747	LUC7-like 3 (S. cerevisiae)	4 out of 5	238.458	81.702	1.4e-07	fold change	-1.5					93.7559	0.0275	fold change	-1.44	32.9259	0.0013	fold change	-1.36	30.0746	0.0058	fold change	1.23
PNISR	25957	PNN-interacting serine/arginine-rich protein	4 out of 5	238.212	63.1481	1.1e-06	fold change	-1.33					88.3876	0.0453	fold change	-1.38	34.2278	0.0313	fold change	-1.37	52.4488	0.0007	fold change	-1.33
LMBRD1	55788	LMBR1 domain containing 1	4 out of 5	235.784	61.3497	7e-05	fold change	-1.32	37.3779	0.0011	fold change	-1.21	86.7784	0.0067	fold change	-1.37					50.2775	6.9e-06	fold change	1.32
TMEM245	23731	transmembrane protein 245	4 out of 5	234.164	42.9336	6.4e-06	fold change	-1.22					77.5122	0.0359	fold change	-1.32	61.2693	0.0032	fold change	-1.56	52.4488	7.2e-05	fold change	1.33
CMPK1	51727	cytidine monophosphate (UMP-CMP) kinase 1, cytosolic	4 out of 5	230.022	69.1946	1.2e-07	fold change	-1.37					91.181	0.0376	fold change	-1.41	35.4623	0.021	fold change	-1.38	34.1843	0.0029	fold change	-1.25
SON	6651	SON DNA binding protein	4 out of 5	229.57	44.7892	0.0015	fold change	-1.23	72.3129	0.0005	fold change	-1.37					42.5148	0.0242	fold change	-1.43	69.9536	1.6e-06	fold change	1.42
MAP3K7	6885	mitogen-activated protein kinase kinase kinase 7	4 out of 5	223.309	39.2092	0.0028	fold change	-1.2	70.5846	0.0286	fold change	-1.36	80.5893	0.022	fold change	-1.33	32.9259	0.002	fold change	-1.36
TRIM13	10206	tripartite motif containing 13	4 out of 5	220.943	41.1326	0.0003	fold change	-1.21	64.3468	0.0217	fold change	-1.33	49.844	0.0422	fold change	-1.2	65.6194	0.0312	fold change	-1.59
ADO	84890	2-aminoethanethiol (cysteamine) dioxygenase	4 out of 5	220.216	42.9336	4.8e-05	fold change	-1.22					83.3472	0.0069	fold change	-1.35	59.7507	0.0063	fold change	-1.55	34.1843	0.0026	fold change	1.25
WDR33	55339	WD repeat domain 33	4 out of 5	217.824	65.0559	1.3e-08	fold change	-1.34	58.2154	0.0115	fold change	-1.3					62.5798	0.005	fold change	-1.57	31.9726	0.0056	fold change	1.24
CNOT7	29883	CCR4-NOT transcription complex, subunit 7	4 out of 5	215.334	42.9336	0.0005	fold change	-1.22	69.0713	0.0072	fold change	-1.35	77.5122	0.0255	fold change	-1.32	25.8168	0.0006	fold change	-1.3
WTAP	9589	Wilms tumor 1 associated protein	4 out of 5	214.597	66.3526	1.2e-07	fold change	-1.35	46.3594	0.018	fold change	-1.25	73.7572	0.0392	fold change	-1.3					28.1278	0.0137	fold change	-1.22
PIK3R1	5295	phosphoinositide-3-kinase, regulatory subunit 1 (alpha)	4 out of 5	211.116	58.1348	2.1e-06	fold change	-1.3					71.496	0.0407	fold change	-1.29	57.1932	0.0043	fold change	-1.53	24.2918	0.0194	fold change	-1.2
TMED7	51014	transmembrane emp24 protein transport domain containing 7	4 out of 5	210.833	50.4923	3.1e-05	fold change	-1.26	69.0713	0.0424	fold change	-1.35	64.3973	0.0046	fold change	-1.26	26.8723	0.0011	fold change	-1.31
USP15	9958	ubiquitin specific peptidase 15	4 out of 5	209.376	39.2092	0.0006	fold change	-1.2					77.5122	0.027	fold change	-1.32	62.5798	0.0331	fold change	1.57	30.0746	0.0129	fold change	1.23
ADSS	159	adenylosuccinate synthase	4 out of 5	208.8	52.4197	0.0001	fold change	-1.27	66.7717	0.0167	fold change	-1.34	61.6105	0.0164	fold change	-1.25	27.9985	0.0095	fold change	-1.32
CDC42	998	cell division cycle 42 (GTP binding protein, 25kDa)	4 out of 5	208.247	67.9117	6.4e-07	fold change	-1.36	87.3454	0.0208	fold change	-1.52					22.9148	0.0442	fold change	1.27	30.0746	0.0027	fold change	-1.23
NUDT21	11051	nudix (nucleoside diphosphate linked moiety X)-type motif 21	4 out of 5	206.451	48.94	2e-06	fold change	-1.25	50.5234	0.0141	fold change	-1.27	56.6149	0.0432	fold change	-1.23	50.3723	0.0117	fold change	-1.48
FAM210B	116151	family with sequence similarity 210, member B	4 out of 5	205.974	42.9336	0.0182	fold change	-1.22					98.7381	0.0302	fold change	-1.63	34.2278	0.0085	fold change	-1.37	30.0746	0.0173	fold change	1.23
GSKIP	51527	GSK3B interacting protein	4 out of 5	204.933	52.4197	1e-05	fold change	-1.27	46.3594	0.0085	fold change	-1.25					22.9148	0.0389	fold change	-1.27	83.239	6.9e-05	fold change	1.52
SLC38A2	54407	solute carrier family 38, member 2	4 out of 5	203.899	58.1348	2.8e-05	fold change	-1.3					86.7784	0.0273	fold change	-1.37	18.3538	0.0172	fold change	-1.21	40.6322	0.0001	fold change	1.28
AKAP11	11215	A kinase (PRKA) anchor protein 11	4 out of 5	203.793	44.7892	0.0003	fold change	-1.23	48.5616	0.0082	fold change	-1.26	61.6105	0.0218	fold change	-1.25	48.8315	0.0149	fold change	-1.47
UFM1	51569	ubiquitin-fold modifier 1	4 out of 5	203.542	42.9336	1.9e-05	fold change	-1.22	64.3468	0.0084	fold change	-1.33	66.1866	0.0332	fold change	-1.27					30.0746	0.0001	fold change	-1.23
CYB5R4	51167	cytochrome b5 reductase 4	4 out of 5	201.897	56.3456	0.0001	fold change	-1.29	43.9808	0.0071	fold change	-1.24	71.496	0.0478	fold change	-1.29					30.0746	0.0188	fold change	1.23
STAG2	10735	stromal antigen 2	4 out of 5	200.292	61.3497	7.3e-05	fold change	-1.32	53.0448	0.0052	fold change	-1.28	66.1866	0.0477	fold change	-1.27	19.7106	0.0293	fold change	-1.23
TRMT13	54482	tRNA methyltransferase 13 homolog (S. cerevisiae)	4 out of 5	199.899	42.9336	1.5e-05	fold change	-1.22	37.3779	0.0268	fold change	-1.21					89.5127	0.0095	fold change	-1.94	30.0746	0.0248	fold change	1.23
PKIA	5569	protein kinase (cAMP-dependent, catalytic) inhibitor alpha	4 out of 5	199.518	44.7892	8.4e-07	fold change	-1.23	72.3129	0.012	fold change	-1.37	52.0448	0.0359	fold change	-1.21	30.3713	0.0168	fold change	-1.34
EML4	27436	echinoderm microtubule associated protein like 4	4 out of 5	197.113	65.0559	3.5e-06	fold change	-1.34					66.1866	0.0332	fold change	-1.27	31.6867	0.0005	fold change	-1.35	34.1843	0.0088	fold change	1.25
SCAMP1	9522	secretory carrier membrane protein 1	4 out of 5	195.94	67.9117	2e-06	fold change	-1.36					61.6105	0.0311	fold change	-1.25	38.2901	0.0046	fold change	-1.4	28.1278	0.0003	fold change	1.22
SRP72	6731	signal recognition particle 72kDa	4 out of 5	195.247	44.7892	8.2e-06	fold change	-1.23					83.3472	0.0171	fold change	-1.35	32.9259	0.0117	fold change	-1.36	34.1843	0.004	fold change	1.25
RYK	6259	receptor-like tyrosine kinase	4 out of 5	194.386	50.4923	3.2e-05	fold change	-1.26	48.5616	0.0077	fold change	-1.26	68.4594	0.0141	fold change	-1.28	26.8723	0.0043	fold change	-1.31
KIAA0528	9847	KIAA0528	4 out of 5	192.675	69.1946	1.1e-06	fold change	-1.37					64.3973	0.0324	fold change	-1.26	32.9259	0.0053	fold change	-1.36	26.1575	0.0102	fold change	1.21
SMC4	10051	structural maintenance of chromosomes 4	4 out of 5	192.489	47.1542	2.5e-05	fold change	-1.24					61.6105	0.0411	fold change	-1.25	51.7513	0.0213	fold change	-1.49	31.9726	0.0221	fold change	1.24
FAM214A	56204	family with sequence similarity 214, member A	4 out of 5	192.108	44.7892	0.0003	fold change	-1.23	73.8705	0.0008	fold change	-1.38					27.9985	0.0482	fold change	-1.32	45.4496	0.0024	fold change	1.3
USO1	8615	USO1 vesicle docking protein homolog (yeast)	4 out of 5	191.827	65.0559	6.4e-07	fold change	-1.34					73.7572	0.0196	fold change	-1.3	24.8864	0.0044	fold change	-1.29	28.1278	0.0124	fold change	1.22
MTRR	4552	5-methyltetrahydrofolate-homocysteine methyltransferase reductase	4 out of 5	189.423	44.7892	9.3e-05	fold change	-1.23	41.8347	0.0056	fold change	-1.23					72.7241	0.0004	fold change	-1.65	30.0746	0.001	fold change	1.23
PAPD4	167153	PAP associated domain containing 4	4 out of 5	188.72	52.4197	0.0001	fold change	-1.27					59.1506	0.0446	fold change	-1.24	26.8723	0.0136	fold change	-1.31	50.2775	0.0001	fold change	1.32
TIPRL	261726	TIP41, TOR signaling pathway regulator-like (S. cerevisiae)	4 out of 5	182.648	39.2092	3.8e-06	fold change	-1.2	39.2983	0.0225	fold change	-1.22	82.0371	0.0061	fold change	-1.34	22.103	0.0308	fold change	-1.26
PDCD4	27250	programmed cell death 4 (neoplastic transformation inhibitor)	4 out of 5	181.503	47.1542	2.5e-07	fold change	-1.24	43.9808	0.0075	fold change	-1.24					20.4144	0.0173	fold change	-1.24	69.9536	0.0057	fold change	-1.42
ANGEL2	90806	angel homolog 2 (Drosophila)	4 out of 5	181.213	54.2853	5.6e-05	fold change	-1.28					59.1506	0.0389	fold change	-1.24	39.6489	0.0034	fold change	-1.41	28.1278	0.0016	fold change	1.22
SELT	51714	selenoprotein T	4 out of 5	175.585	47.1542	3e-05	fold change	-1.24					68.4594	0.0235	fold change	-1.28	27.9985	0.0035	fold change	-1.32	31.9726	0.0004	fold change	1.24
SLK	9748	STE20-like kinase	4 out of 5	174.689	59.78	3.6e-08	fold change	-1.31	37.3779	0.0197	fold change	-1.21					36.8993	0.0299	fold change	-1.39	40.6322	0.0252	fold change	1.28
ANAPC4	29945	anaphase promoting complex subunit 4	4 out of 5	174.097	48.94	4.8e-05	fold change	-1.25					61.6105	0.0206	fold change	-1.25	22.9148	0.0399	fold change	-1.27	40.6322	0.0013	fold change	1.28
OGFRL1	79627	opioid growth factor receptor-like 1	4 out of 5	166.045	39.2092	9.7e-06	fold change	-1.2	55.3079	0.0346	fold change	-1.29					21.2508	0.0182	fold change	1.25	50.2775	0.0075	fold change	1.32
INSIG2	51141	insulin induced gene 2	4 out of 5	162.627	41.1326	1.4e-06	fold change	-1.21					59.1506	0.0143	fold change	-1.24	30.3713	0.0195	fold change	-1.34	31.9726	0.0013	fold change	1.24
EEF1D	1936	eukaryotic translation elongation factor 1 delta (guanine nucleotide exchange protein)	4 out of 5	162.163	42.9336	6e-05	fold change	-1.22	48.5616	0.0004	fold change	1.26					22.9148	0.0099	fold change	1.27	47.7532	0.0016	fold change	-1.31
CRLS1	54675	cardiolipin synthase 1	4 out of 5	157.99	52.4197	1.6e-05	fold change	-1.27	35.3752	0.0042	fold change	-1.2					44.0381	0.0032	fold change	-1.44	26.1575	0.0099	fold change	1.21
FAM133B	257415	family with sequence similarity 133, member B	4 out of 5	155.486	50.4923	2.8e-07	fold change	-1.26	41.8347	0.0026	fold change	-1.23					24.8864	0.0391	fold change	-1.29	38.2722	0.0252	fold change	1.27
METTL21A	151194	methyltransferase like 21A	4 out of 5	139.219	44.7892	0.0019	fold change	-1.23	48.5616	0.0054	fold change	-1.26					19.7106	0.0165	fold change	-1.23	26.1575	0.0033	fold change	1.21
IFIT1	3434	interferon-induced protein with tetratricopeptide repeats 1	3 out of 5	280.439	89.1981	5.8e-06	fold change	-1.64	99.4372	0.0013	fold change	2.33									91.8038	0.0292	fold change	1.68
NAMPT	10135	nicotinamide phosphoribosyltransferase	3 out of 5	278.542	81.0386	1.3e-05	fold change	-1.49	99.0668	0.0126	fold change	-2.08									98.4368	0.0005	fold change	2.29
SRP9P1	653226	signal recognition particle 9 pseudogene 1	3 out of 5	271.541	85.4511	1.6e-08	fold change	-1.57	97.702	0.001	fold change	-1.83	88.3876	0.0471	fold change	-1.38
IFIT2	3433	interferon-induced protein with tetratricopeptide repeats 2	3 out of 5	253.65	81.702	6.9e-06	fold change	-1.5	76.5849	0.0206	fold change	1.4									95.3634	0.0018	fold change	1.85
HSD17B11	51170	hydroxysteroid (17-beta) dehydrogenase 11	3 out of 5	242.466	61.3497	8.8e-05	fold change	-1.32	86.6341	0.0099	fold change	-1.51	94.4822	0.027	fold change	-1.45
JMJD1C	221037	jumonji domain containing 1C	3 out of 5	242.105	69.1946	2.1e-05	fold change	-1.37	84.0986	0.0095	fold change	-1.48									88.8115	0.0002	fold change	1.61
CLK1	1195	CDC-like kinase 1	3 out of 5	241.538	71.8184	4.9e-05	fold change	-1.39	94.9956	0.0148	fold change	-1.69									74.7239	0.0003	fold change	-1.45
ZNF302	55900	zinc finger protein 302	3 out of 5	240.475	75.8357	1.4e-09	fold change	-1.43									86.9792	0.0002	fold change	-1.86	77.6603	0.0042	fold change	1.47
PTPN4	5775	protein tyrosine phosphatase, non-receptor type 4 (megakaryocyte)	3 out of 5	238.431	66.3526	1e-06	fold change	-1.35									83.2667	0.001	fold change	-1.8	88.8115	2.6e-06	fold change	1.61
TRAT1	50852	T cell receptor associated transmembrane adaptor 1	3 out of 5	235.465	65.0559	3e-08	fold change	-1.34	96.4599	0.0054	fold change	-1.74					73.9492	0.0469	fold change	-1.66
LY96	23643	lymphocyte antigen 96	3 out of 5	232.088	94.4127	5.5e-11	fold change	-1.87					85.2268	0.0461	fold change	-1.36					52.4488	0.0244	fold change	1.33
SESN3	143686	sestrin 3	3 out of 5	231.351	50.4923	0.0004	fold change	-1.26					98.2067	0.0058	fold change	-1.59	82.6515	0.0078	fold change	-1.79
BTAF1	9044	BTAF1 RNA polymerase II, B-TFIID transcription factor-associated, 170kDa (Mot1 homolog, S. cerevisiae)	3 out of 5	226.682	75.8357	1.9e-07	fold change	-1.43					85.2268	0.0282	fold change	-1.36	65.6194	0.0003	fold change	-1.59
COMMD8	54951	COMM domain containing 8	3 out of 5	226.154	79.571	2e-09	fold change	-1.47	69.0713	0.0066	fold change	-1.35	77.5122	0.0228	fold change	-1.32
DPM1	8813	dolichyl-phosphate mannosyltransferase polypeptide 1, catalytic subunit	3 out of 5	225.702	92.8954	2.4e-13	fold change	-1.78	64.3468	0.002	fold change	-1.33	68.4594	0.0129	fold change	-1.28
ADD3	120	adducin 3 (gamma)	3 out of 5	224.78	82.1288	2.7e-06	fold change	-1.51					97.1628	0.0372	fold change	-1.53	45.4885	0.0393	fold change	1.45
EIF4G2	1982	eukaryotic translation initiation factor 4 gamma, 2	3 out of 5	223.655	63.1481	9.5e-05	fold change	-1.33	94.32	0.0201	fold change	-1.67	66.1866	0.0495	fold change	-1.27
MAT2B	27430	methionine adenosyltransferase II, beta	3 out of 5	222.863	66.3526	2.1e-05	fold change	-1.35	92.1133	0.0438	fold change	-1.6	64.3973	0.03	fold change	-1.26
UBE2D3	7323	ubiquitin-conjugating enzyme E2D 3	3 out of 5	222.58	78.6028	7.2e-08	fold change	-1.46					89.2507	0.0079	fold change	-1.39					54.7267	0.0032	fold change	-1.34
ABCE1	6059	ATP-binding cassette, sub-family E (OABP), member 1	3 out of 5	222.359	59.78	8.2e-08	fold change	-1.31					80.5893	0.0478	fold change	-1.33	81.9901	0.002	fold change	-1.78
LRRK2	120892	leucine-rich repeat kinase 2	3 out of 5	221.814	65.0559	1.3e-06	fold change	-1.34	64.3468	0.0387	fold change	-1.33	92.4112	0.0422	fold change	-1.42
CD36	948	CD36 molecule (thrombospondin receptor)	3 out of 5	219.817	65.0559	1.8e-05	fold change	-1.34					82.0371	0.0387	fold change	-1.34	72.7241	0.0047	fold change	1.65
MS4A6A	64231	membrane-spanning 4-domains, subfamily A, member 6A	3 out of 5	219.281	72.9639	2.7e-07	fold change	-1.4					61.6105	0.0352	fold change	-1.25					84.707	0.041	fold change	1.54
IFIT3	3437	interferon-induced protein with tetratricopeptide repeats 3	3 out of 5	218.358	58.1348	0.0046	fold change	-1.3	97.8818	0.0017	fold change	1.94									62.341	0.0264	fold change	1.38
TNFAIP6	7130	tumor necrosis factor, alpha-induced protein 6	3 out of 5	217.729	88.6949	4.2e-10	fold change	-1.63	76.5849	0.0254	fold change	1.4									52.4488	0.044	fold change	1.33
SDHD	6392	succinate dehydrogenase complex, subunit D, integral membrane protein	3 out of 5	217.107	58.1348	1.5e-05	fold change	-1.3	70.5846	0.0039	fold change	-1.36	88.3876	0.0333	fold change	-1.38
BUB3	9184	budding uninhibited by benzimidazoles 3 homolog (yeast)	3 out of 5	213.12	61.3497	1.9e-05	fold change	-1.32					85.2268	0.0376	fold change	-1.36	66.5433	0.0029	fold change	-1.6
TNFSF10	8743	tumor necrosis factor (ligand) superfamily, member 10	3 out of 5	212.959	84.2716	5.4e-09	fold change	-1.54	43.9808	0.0321	fold change	1.24									84.707	0.0008	fold change	1.54
SSB	6741	Sjogren syndrome antigen B (autoantigen La)	3 out of 5	212.566	86.1223	1.8e-13	fold change	-1.58					76.1661	0.0373	fold change	-1.31					50.2775	0.0036	fold change	-1.32
DDX17	10521	DEAD (Asp-Glu-Ala-Asp) box helicase 17	3 out of 5	212.539	65.0559	0.0013	fold change	-1.34									53.2765	0.0031	fold change	1.5	94.2063	0.0089	fold change	-1.8
FYB	2533	FYN binding protein	3 out of 5	212.264	73.9962	1.6e-06	fold change	-1.41	73.8705	0.0032	fold change	1.38	64.3973	0.0493	fold change	-1.26
ETS1	2113	v-ets erythroblastosis virus E26 oncogene homolog 1 (avian)	3 out of 5	211.562	83.5031	1.4e-05	fold change	-1.53									51.7513	0.0263	fold change	-1.49	76.3079	0.032	fold change	-1.46
RWDD1	51389	RWD domain containing 1	3 out of 5	211.219	92.5035	3.3e-11	fold change	-1.77									30.3713	0.009	fold change	-1.34	88.3439	6.5e-08	fold change	-1.6
ATP6AP2	10159	ATPase, H+ transporting, lysosomal accessory protein 2	3 out of 5	210.371	58.1348	0.0004	fold change	-1.3					77.5122	0.0031	fold change	-1.32					74.7239	1.4e-05	fold change	-1.45
ACADM	34	acyl-CoA dehydrogenase, C-4 to C-12 straight chain	3 out of 5	210.333	73.9962	2.1e-08	fold change	-1.41					73.7572	0.0444	fold change	-1.3	62.5798	0.0117	fold change	-1.57
SP3	6670	Sp3 transcription factor	3 out of 5	210.168	75.0064	1.3e-06	fold change	-1.42	43.9808	0.0161	fold change	-1.24	91.181	0.022	fold change	-1.41
UGP2	7360	UDP-glucose pyrophosphorylase 2	3 out of 5	209.915	65.0559	4.2e-06	fold change	-1.34					90.1323	0.0469	fold change	-1.4					54.7267	0.0005	fold change	1.34
PTGS2	5743	prostaglandin-endoperoxide synthase 2 (prostaglandin G/H synthase and cyclooxygenase)	3 out of 5	208.897	48.94	0.0013	fold change	-1.25	60.0572	0.0117	fold change	-1.31									99.9001	4.2e-05	fold change	5.11
SNRPG	6637	small nuclear ribonucleoprotein polypeptide G	3 out of 5	207.849	98.2106	6.1e-14	fold change	-2.29					88.3876	0.0211	fold change	-1.38	21.2508	0.0158	fold change	-1.25
LOC401397	401397	uncharacterized LOC401397	3 out of 5	206.243	81.702	7.6e-13	fold change	-1.5	53.0448	0.0126	fold change	-1.28	71.496	0.0426	fold change	-1.29
ACTR3	10096	ARP3 actin-related protein 3 homolog (yeast)	3 out of 5	206.116	80.5036	2.3e-06	fold change	-1.48					99.455	0.0422	fold change	-1.68					26.1575	0.0102	fold change	1.21
GNG2	54331	guanine nucleotide binding protein (G protein), gamma 2	3 out of 5	205.821	59.78	2.8e-06	fold change	-1.31	81.6433	0.0239	fold change	-1.45	64.3973	0.0459	fold change	-1.26
MRPS18C	51023	mitochondrial ribosomal protein S18C	3 out of 5	205.33	95.5621	1.3e-14	fold change	-2.01					71.496	0.0201	fold change	-1.29					38.2722	0.001	fold change	1.27
MATR3	9782	matrin 3	3 out of 5	204.145	86.8704	2.9e-08	fold change	-1.59	83.0468	0.0224	fold change	-1.47					34.2278	0.021	fold change	-1.37
CLEC7A	64581	C-type lectin domain family 7, member A	3 out of 5	204.1	48.94	1.9e-06	fold change	-1.25	77.6482	0.0432	fold change	-1.41	77.5122	0.0287	fold change	-1.32
RPS7P3	440732	ribosomal protein S7 pseudogene 3	3 out of 5	204.077	63.1481	1.9e-07	fold change	-1.33	41.8347	0.0221	fold change	-1.23	99.0943	0.0478	fold change	-1.65
SAMD9	54809	sterile alpha motif domain containing 9	3 out of 5	204.028	73.9962	9.7e-07	fold change	-1.41	55.3079	0.0038	fold change	1.29									74.7239	0.0007	fold change	1.45
WWP1	11059	WW domain containing E3 ubiquitin protein ligase 1	3 out of 5	203.559	65.0559	1.8e-06	fold change	-1.34					85.2268	0.0385	fold change	-1.36	53.2765	0.0099	fold change	-1.5
MBNL1	4154	muscleblind-like splicing regulator 1	3 out of 5	203.432	77.0048	9.4e-06	fold change	-1.44					86.7784	0.0307	fold change	-1.37	39.6489	0.0337	fold change	-1.41
DR1	1810	down-regulator of transcription 1, TBP-binding (negative cofactor 2)	3 out of 5	202.72	39.2092	9.3e-05	fold change	-1.2	75.1236	0.0004	fold change	-1.39	88.3876	0.0404	fold change	-1.38
RPSAP39	100131161	ribosomal protein SA pseudogene 39	3 out of 5	201.979	61.3497	0.0012	fold change	-1.32	43.9808	0.0299	fold change	-1.24	96.6482	0.0446	fold change	-1.51
WAC	51322	WW domain containing adaptor with coiled-coil	3 out of 5	201.7	67.9117	8e-05	fold change	-1.36	48.5616	0.0137	fold change	-1.26	85.2268	0.0257	fold change	-1.36
PSMC6	5706	proteasome (prosome, macropain) 26S subunit, ATPase, 6	3 out of 5	201.557	89.6346	5.3e-10	fold change	-1.66	55.3079	0.0014	fold change	-1.29	56.6149	0.0466	fold change	-1.23
SF3B14	51639	splicing factor 3B, 14 kDa subunit	3 out of 5	201.551	94.4127	1.2e-13	fold change	-1.87	50.5234	0.0013	fold change	-1.27	56.6149	0.0141	fold change	-1.23
FAM18B1	51030	family with sequence similarity 18, member B1	3 out of 5	200.858	47.1542	5.2e-07	fold change	-1.24	85.2442	0.0095	fold change	-1.49	68.4594	0.0399	fold change	-1.28
PRNP	5621	prion protein	3 out of 5	200.595	50.4923	0.0019	fold change	-1.26	81.6433	0.0154	fold change	-1.45	68.4594	0.017	fold change	-1.28
PPIG	9360	peptidylprolyl isomerase G (cyclophilin G)	3 out of 5	200.532	75.0064	7.4e-12	fold change	-1.42					89.2507	0.0169	fold change	-1.39					36.2753	0.002	fold change	-1.26
RGS18	64407	regulator of G-protein signaling 18	3 out of 5	200.329	80.5036	5.2e-06	fold change	-1.48	58.2154	0.0009	fold change	-1.3	61.6105	0.0224	fold change	-1.25
GPR65	8477	G protein-coupled receptor 65	3 out of 5	200.035	73.9962	8.9e-09	fold change	-1.41					80.5893	0.0376	fold change	-1.33					45.4496	0.0052	fold change	1.3
MGC2752	65996	CENPB DNA-binding domains containing 1 pseudogene	3 out of 5	199.772	63.1481	4.5e-05	fold change	-1.33					83.3472	0.0378	fold change	-1.35	53.2765	0.0033	fold change	1.5
SACM1L	22908	SAC1 suppressor of actin mutations 1-like (yeast)	3 out of 5	199.502	61.3497	5.4e-06	fold change	-1.32					95.637	0.0321	fold change	-1.47	42.5148	0.0099	fold change	-1.43
GNG10	2790	guanine nucleotide binding protein (G protein), gamma 10	3 out of 5	198.96	70.5278	1.3e-05	fold change	-1.38	96.4599	0.0046	fold change	-1.74									31.9726	0.022	fold change	1.24
OXR1	55074	oxidation resistance 1	3 out of 5	198.805	67.9117	1.9e-05	fold change	-1.36					76.1661	0.01	fold change	-1.31					54.7267	1.3e-05	fold change	1.34
ZRANB2	9406	zinc finger, RAN-binding domain containing 2	3 out of 5	197.605	82.1288	6.3e-07	fold change	-1.51					54.207	0.0201	fold change	-1.22	61.2693	0.0027	fold change	-1.56
ANAPC13	25847	anaphase promoting complex subunit 13	3 out of 5	196.833	84.2716	2.2e-10	fold change	-1.54					80.5893	0.0149	fold change	-1.33					31.9726	0.0002	fold change	1.24
ARL6IP5	10550	ADP-ribosylation-like factor 6 interacting protein 5	3 out of 5	196.383	84.2716	2e-07	fold change	-1.54					82.0371	0.0184	fold change	-1.34					30.0746	0.0004	fold change	1.23
NFXL1	152518	nuclear transcription factor, X-box binding-like 1	3 out of 5	196.042	41.1326	4.2e-05	fold change	-1.21									77.2487	0.0355	fold change	-1.7	77.6603	3.9e-05	fold change	1.47
LYST	1130	lysosomal trafficking regulator	3 out of 5	195.845	58.1348	0.0003	fold change	-1.3					56.6149	0.02	fold change	-1.23					81.0951	0.002	fold change	1.5
TRA2B	6434	transformer 2 beta homolog (Drosophila)	3 out of 5	195.838	69.1946	2.8e-06	fold change	-1.37					91.181	0.0194	fold change	-1.41	35.4623	0.0065	fold change	-1.38
NUCB2	4925	nucleobindin 2	3 out of 5	195.229	61.3497	1.4e-11	fold change	-1.32									44.0381	0.0049	fold change	-1.44	89.8408	0.0014	fold change	-1.63
LSM5	23658	LSM5 homolog, U6 small nuclear RNA associated (S. cerevisiae)	3 out of 5	194.354	88.6949	1.4e-12	fold change	-1.63									27.9985	0.05	fold change	-1.32	77.6603	0.0003	fold change	-1.47
USP38	84640	ubiquitin specific peptidase 38	3 out of 5	194.25	61.3497	8.6e-07	fold change	-1.32					61.6105	0.0313	fold change	-1.25					71.2901	9.1e-06	fold change	1.43
MRPS33	51650	mitochondrial ribosomal protein S33	3 out of 5	193.896	82.9352	2.2e-12	fold change	-1.52					80.5893	0.0344	fold change	-1.33	30.3713	0.0129	fold change	-1.34
TMEM14C	51522	transmembrane protein 14C	3 out of 5	193.278	75.8357	2e-08	fold change	-1.43	53.0448	0.0013	fold change	-1.28	64.3973	0.0212	fold change	-1.26
RPL9	6133	ribosomal protein L9	3 out of 5	193.14	91.5784	1.2e-06	fold change	-1.73	35.3752	0.0155	fold change	-1.2	66.1866	0.0313	fold change	-1.27
RBM15	64783	RNA binding motif protein 15	3 out of 5	192.994	52.4197	1.4e-05	fold change	-1.27					54.207	0.0203	fold change	-1.22	86.3677	2.3e-05	fold change	-1.85
HSP90AA1	3320	heat shock protein 90kDa alpha (cytosolic), class A member 1	3 out of 5	192.26	94.8191	1.3e-11	fold change	-1.92					59.1506	0.0471	fold change	-1.24	38.2901	0.0027	fold change	-1.4
RPS15A	6210	ribosomal protein S15a	3 out of 5	190.929	89.9297	6.6e-07	fold change	-1.67	66.7717	0.012	fold change	-1.34					34.2278	0.0077	fold change	-1.37
BIRC3	330	baculoviral IAP repeat containing 3	3 out of 5	190.705	50.4923	0.0008	fold change	-1.26					76.1661	0.0347	fold change	-1.31	64.0467	0.0101	fold change	-1.58
SUMO2P3	652489	SMT3 suppressor of mif two 3 homolog 2 (S. cerevisiae) pseudogene 3	3 out of 5	190.429	54.2853	5.3e-06	fold change	-1.28	84.0986	0.0019	fold change	-1.48	52.0448	0.0403	fold change	-1.21
SLC35A1	10559	solute carrier family 35 (CMP-sialic acid transporter), member A1	3 out of 5	190.272	80.5036	8.5e-08	fold change	-1.48					71.496	0.0201	fold change	-1.29					38.2722	0.0167	fold change	1.27
ARGLU1	55082	arginine and glutamate rich 1	3 out of 5	189.952	84.9228	3.9e-07	fold change	-1.56					64.3973	0.0348	fold change	-1.26					40.6322	0.0066	fold change	-1.28
VPS36	51028	vacuolar protein sorting 36 homolog (S. cerevisiae)	3 out of 5	188.906	65.0559	3.9e-07	fold change	-1.34					88.3876	0.0394	fold change	-1.38	35.4623	0.0002	fold change	-1.38
ACTR6	64431	ARP6 actin-related protein 6 homolog (yeast)	3 out of 5	188.901	75.8357	3e-10	fold change	-1.43					76.1661	0.0457	fold change	-1.31	36.8993	0.0046	fold change	-1.39
MAP4K5	11183	mitogen-activated protein kinase kinase kinase kinase 5	3 out of 5	188.379	42.9336	1.4e-08	fold change	-1.22					71.496	0.0322	fold change	-1.29	73.9492	0.009	fold change	-1.66
TAX1BP1	8887	Tax1 (human T-cell leukemia virus type I) binding protein 1	3 out of 5	188.143	92.348	3.9e-11	fold change	-1.76					61.6105	0.0035	fold change	-1.25					34.1843	0.0002	fold change	1.25
SNX10	29887	sorting nexin 10	3 out of 5	187.97	70.5278	1.1e-06	fold change	-1.38	53.0448	0.0425	fold change	-1.28	64.3973	0.0454	fold change	-1.26
HNRNPK	3190	heterogeneous nuclear ribonucleoprotein K	3 out of 5	187.866	41.1326	0.001	fold change	-1.21	78.392	0.0019	fold change	-1.42									68.3415	8.1e-09	fold change	-1.41
EIF4A2	1974	eukaryotic translation initiation factor 4A2	3 out of 5	187.144	71.8184	4.8e-06	fold change	-1.39					92.4112	0.0253	fold change	-1.42	22.9148	0.0061	fold change	-1.27
PPP2R3C	55012	protein phosphatase 2, regulatory subunit B'', gamma	3 out of 5	186.773	77.0048	3.3e-08	fold change	-1.44					71.496	0.0422	fold change	-1.29					38.2722	0.0315	fold change	1.27
NPTN	27020	neuroplastin	3 out of 5	186.609	52.4197	6.4e-05	fold change	-1.27	39.2983	0.0239	fold change	-1.22	94.8911	0.0262	fold change	-1.46
OGT	8473	O-linked N-acetylglucosamine (GlcNAc) transferase	3 out of 5	186.458	73.9962	1.5e-05	fold change	-1.41	80.7754	0.0023	fold change	-1.44					31.6867	0.0468	fold change	-1.35
IBTK	25998	inhibitor of Bruton agammaglobulinemia tyrosine kinase	3 out of 5	186.159	48.94	9.9e-08	fold change	-1.25					88.3876	0.0276	fold change	-1.38	48.8315	0.0139	fold change	-1.47
DPH3	285381	DPH3, KTI11 homolog (S. cerevisiae)	3 out of 5	185.903	58.1348	3.9e-11	fold change	-1.3	53.0448	0.0035	fold change	-1.28									74.7239	2e-05	fold change	1.45
ST13P4	145165	suppression of tumorigenicity 13 (colon carcinoma) (Hsp70 interacting protein) pseudogene 4	3 out of 5	185.467	47.1542	3.6e-05	fold change	-1.24	41.8347	0.0458	fold change	-1.23	96.4785	0.0242	fold change	-1.5
MCEE	84693	methylmalonyl CoA epimerase	3 out of 5	185.09	56.3456	2.5e-08	fold change	-1.29	64.3468	0.0106	fold change	-1.33	64.3973	0.0279	fold change	-1.26
PTGES3	10728	prostaglandin E synthase 3 (cytosolic)	3 out of 5	184.827	67.9117	8.1e-06	fold change	-1.36					98.561	0.0382	fold change	-1.61	18.3538	0.0213	fold change	-1.21
RAB10	10890	RAB10, member RAS oncogene family	3 out of 5	184.305	65.0559	4.6e-05	fold change	-1.34					71.496	0.0033	fold change	-1.29					47.7532	0.0064	fold change	1.31
C8orf59	401466	chromosome 8 open reading frame 59	3 out of 5	183.753	70.5278	1.3e-08	fold change	-1.38					85.2268	0.0406	fold change	-1.36	27.9985	0.0251	fold change	-1.32
TMED5	50999	transmembrane emp24 protein transport domain containing 5	3 out of 5	183.475	63.1481	8.8e-05	fold change	-1.33					82.0371	0.0197	fold change	-1.34	38.2901	1.6e-05	fold change	-1.4
LYPLAL1	127018	lysophospholipase-like 1	3 out of 5	183.473	70.5278	5.9e-10	fold change	-1.38	72.3129	0.0029	fold change	-1.37									40.6322	4.2e-05	fold change	1.28
CYBB	1536	cytochrome b-245, beta polypeptide	3 out of 5	182.299	48.94	0.0005	fold change	-1.25					76.1661	0.038	fold change	-1.31	57.1932	0.0423	fold change	1.53
TSEN15	116461	tRNA splicing endonuclease 15 homolog (S. cerevisiae)	3 out of 5	182.07	52.4197	5.9e-07	fold change	-1.27					73.7572	0.0294	fold change	-1.3	55.8928	0.0487	fold change	-1.52
NCOA7	135112	nuclear receptor coactivator 7	3 out of 5	182.055	42.9336	0.0005	fold change	-1.22					64.3973	0.0326	fold change	-1.26					74.7239	1.4e-05	fold change	1.45
DNAJC7	7266	DnaJ (Hsp40) homolog, subfamily C, member 7	3 out of 5	181.495	52.4197	1.3e-07	fold change	-1.27					68.4594	0.0139	fold change	-1.28					60.6163	2.7e-06	fold change	-1.37
PAPOLA	10914	poly(A) polymerase alpha	3 out of 5	181.323	71.8184	5e-06	fold change	-1.39					83.3472	0.0145	fold change	-1.35					26.1575	0.0498	fold change	-1.21
SLC4A7	9497	solute carrier family 4, sodium bicarbonate cotransporter, member 7	3 out of 5	180.794	48.94	0.0002	fold change	-1.25	70.5846	0.0198	fold change	-1.36					61.2693	0.0257	fold change	-1.56
DOCK8	81704	dedicator of cytokinesis 8	3 out of 5	180.72	44.7892	0.002	fold change	-1.23					92.961	0.0273	fold change	-1.43					42.9701	0.0104	fold change	1.29
CCT6A	908	chaperonin containing TCP1, subunit 6A (zeta 1)	3 out of 5	180.276	47.1542	4.3e-08	fold change	-1.24	87.6332	0.0171	fold change	-1.53					45.4885	0.0032	fold change	-1.45
PAK2	5062	p21 protein (Cdc42/Rac)-activated kinase 2	3 out of 5	180.171	44.7892	0.0005	fold change	-1.23					92.4112	0.0117	fold change	-1.42					42.9701	0.001	fold change	-1.29
CPPED1	55313	calcineurin-like phosphoesterase domain containing 1	3 out of 5	179.827	41.1326	4.9e-05	fold change	-1.21	48.5616	0.0246	fold change	-1.26	90.1323	0.028	fold change	-1.4
MIS12	79003	MIS12, MIND kinetochore complex component, homolog (S. pombe)	3 out of 5	178.205	48.94	9.2e-06	fold change	-1.25					85.2268	0.0147	fold change	-1.36	44.0381	0.0044	fold change	-1.44
DDX1	1653	DEAD (Asp-Glu-Ala-Asp) box helicase 1	3 out of 5	178.136	67.9117	3.6e-07	fold change	-1.36					66.1866	0.0355	fold change	-1.27	44.0381	0.0015	fold change	-1.44
MPC1	51660	mitochondrial pyruvate carrier 1	3 out of 5	177.965	61.3497	2.1e-05	fold change	-1.32	66.7717	0.0002	fold change	-1.34	49.844	0.0134	fold change	-1.2
DEK	7913	DEK oncogene	3 out of 5	177.569	88.6949	5.5e-10	fold change	-1.63					68.4594	0.0371	fold change	-1.28	20.4144	0.0214	fold change	-1.24
RPL31	6160	ribosomal protein L31	3 out of 5	176.828	99.1867	6.1e-14	fold change	-2.59									22.9148	0.0244	fold change	-1.27	54.7267	0.0035	fold change	-1.34
SET	6418	SET nuclear oncogene	3 out of 5	176.468	72.9639	7.7e-08	fold change	-1.4					80.5893	0.0212	fold change	-1.33	22.9148	0.0183	fold change	-1.27
COX17	10063	COX17 cytochrome c oxidase assembly homolog (S. cerevisiae)	3 out of 5	175.972	86.8704	4.9e-15	fold change	-1.59					66.1866	0.0176	fold change	-1.27	22.9148	0.0435	fold change	-1.27
MAP3K1	4214	mitogen-activated protein kinase kinase kinase 1, E3 ubiquitin protein ligase	3 out of 5	175.656	44.7892	0.0061	fold change	-1.23					80.5893	0.0297	fold change	-1.33					50.2775	1.2e-05	fold change	1.32
USP10	9100	ubiquitin specific peptidase 10	3 out of 5	175.628	48.94	0.0006	fold change	-1.25	64.3468	0.0193	fold change	-1.33									62.341	0.0009	fold change	1.38
KRCC1	51315	lysine-rich coiled-coil 1	3 out of 5	175.221	65.0559	1.8e-08	fold change	-1.34					82.0371	0.035	fold change	-1.34					28.1278	0.0256	fold change	1.22
ALG5	29880	asparagine-linked glycosylation 5, dolichyl-phosphate beta-glucosyltransferase homolog (S. cerevisiae)	3 out of 5	174.519	56.3456	2.8e-09	fold change	-1.29									72.7241	0.048	fold change	1.65	45.4496	0.0003	fold change	1.3
RDH14	57665	retinol dehydrogenase 14 (all-trans/9-cis/11-cis)	3 out of 5	174.487	77.0048	1.4e-08	fold change	-1.44									29.1402	0.027	fold change	-1.33	68.3415	0.0002	fold change	-1.41
NARS	4677	asparaginyl-tRNA synthetase	3 out of 5	173.781	61.3497	5.5e-05	fold change	-1.32					91.181	0.0217	fold change	-1.41	21.2508	0.0002	fold change	-1.25
HSPH1	10808	heat shock 105kDa/110kDa protein 1	3 out of 5	173.758	67.9117	1.1e-06	fold change	-1.36									81.5541	0.0042	fold change	-1.77	24.2918	0.0323	fold change	1.2
SSR1	6745	signal sequence receptor, alpha	3 out of 5	173.641	67.9117	6.8e-06	fold change	-1.36					73.7572	0.0077	fold change	-1.3					31.9726	0.0025	fold change	1.24
TMEM126A	84233	transmembrane protein 126A	3 out of 5	173.498	82.9352	1e-11	fold change	-1.52					68.4594	0.0432	fold change	-1.28	22.103	0.0337	fold change	-1.26
NGDN	25983	neuroguidin, EIF4E binding protein	3 out of 5	173.381	81.702	3.9e-12	fold change	-1.5	41.8347	0.0087	fold change	-1.23	49.844	0.039	fold change	-1.2
ARL8B	55207	ADP-ribosylation factor-like 8B	3 out of 5	173.311	66.3526	8.1e-07	fold change	-1.35					71.496	0.0344	fold change	-1.29	35.4623	0.0019	fold change	-1.38
EXOSC3	51010	exosome component 3	3 out of 5	173.21	56.3456	3.4e-07	fold change	-1.29					80.5893	0.0108	fold change	-1.33					36.2753	0.0129	fold change	1.26
C9orf78	51759	chromosome 9 open reading frame 78	3 out of 5	173.199	56.3456	2.6e-06	fold change	-1.29					86.7784	0.0017	fold change	-1.37					30.0746	0.0004	fold change	-1.23
PCM1	5108	pericentriolar material 1	3 out of 5	173.117	54.2853	1.2e-05	fold change	-1.28					68.4594	0.0078	fold change	-1.28	50.3723	0.0009	fold change	-1.48
ARFIP1	27236	ADP-ribosylation factor interacting protein 1	3 out of 5	172.748	54.2853	3.1e-06	fold change	-1.28					88.3876	0.005	fold change	-1.38					30.0746	0.027	fold change	1.23
BANK1	55024	B-cell scaffold protein with ankyrin repeats 1	3 out of 5	172.38	56.3456	6.9e-05	fold change	-1.29	70.5846	0.0137	fold change	-1.36									45.4496	0.0376	fold change	1.3
PHF5A	84844	PHD finger protein 5A	3 out of 5	171.808	56.3456	6.6e-06	fold change	-1.29					56.6149	0.001	fold change	-1.23					58.8471	0.0003	fold change	-1.36
UHMK1	127933	U2AF homology motif (UHM) kinase 1	3 out of 5	171.377	56.3456	0.0004	fold change	-1.29					56.6149	0.042	fold change	-1.23	58.416	0.0398	fold change	-1.54
EIF3E	3646	eukaryotic translation initiation factor 3, subunit E	3 out of 5	171.279	91.9625	3.2e-11	fold change	-1.75					61.6105	0.0441	fold change	-1.25	17.7061	0.0394	fold change	-1.2
STYX	6815	serine/threonine/tyrosine interacting protein	3 out of 5	171.118	61.3497	5.4e-05	fold change	-1.32					71.496	0.0366	fold change	-1.29					38.2722	0.0178	fold change	-1.27
LMO2	4005	LIM domain only 2 (rhombotin-like 1)	3 out of 5	170.573	54.2853	0.0003	fold change	-1.28					92.4112	0.0029	fold change	-1.42	23.8761	0.0306	fold change	1.28
CNOT8	9337	CCR4-NOT transcription complex, subunit 8	3 out of 5	170.355	56.3456	6.9e-06	fold change	-1.29					82.0371	0.0316	fold change	-1.34					31.9726	0.0005	fold change	-1.24
ARMC1	55156	armadillo repeat containing 1	3 out of 5	169.911	42.9336	1.7e-05	fold change	-1.22					64.3973	0.0359	fold change	-1.26	62.5798	0.0052	fold change	-1.57
GLIPR1	11010	GLI pathogenesis-related 1	3 out of 5	169.659	44.7892	0.0007	fold change	-1.23	48.5616	0.01	fold change	-1.26									76.3079	0.0052	fold change	1.46
CHD1	1105	chromodomain helicase DNA binding protein 1	3 out of 5	169.626	63.1481	6.3e-07	fold change	-1.33					85.2268	0.0107	fold change	-1.36	21.2508	0.006	fold change	-1.25
ARL5A	26225	ADP-ribosylation factor-like 5A	3 out of 5	169.032	44.7892	3.4e-05	fold change	-1.23	73.8705	0.0109	fold change	-1.38					50.3723	0.0034	fold change	-1.48
PARP9	83666	poly (ADP-ribose) polymerase family, member 9	3 out of 5	168.783	48.94	0.0009	fold change	-1.25	55.3079	0.0348	fold change	1.29									64.5353	0.0012	fold change	1.39
RNF14	9604	ring finger protein 14	3 out of 5	168.471	52.4197	2.9e-06	fold change	-1.27					80.5893	0.0289	fold change	-1.33	35.4623	0.0188	fold change	-1.38
RABGGTB	5876	Rab geranylgeranyltransferase, beta subunit	3 out of 5	168.363	41.1326	5.9e-08	fold change	-1.21					61.6105	0.0499	fold change	-1.25	65.6194	0.0043	fold change	-1.59
RPRD1A	55197	regulation of nuclear pre-mRNA domain containing 1A	3 out of 5	167.829	44.7892	2.9e-05	fold change	-1.23									34.2278	0.0248	fold change	-1.37	88.8115	6e-07	fold change	1.61
PPM1B	5495	protein phosphatase, Mg2+/Mn2+ dependent, 1B	3 out of 5	167.725	81.702	5.8e-08	fold change	-1.5					59.1506	0.0491	fold change	-1.24	26.8723	0.0154	fold change	-1.31
CDKN1B	1027	cyclin-dependent kinase inhibitor 1B (p27, Kip1)	3 out of 5	167.649	59.78	0.0009	fold change	-1.31	62.4196	0.0005	fold change	-1.32									45.4496	0.0081	fold change	-1.3
C19orf43	79002	chromosome 19 open reading frame 43	3 out of 5	167.332	63.1481	2.7e-05	fold change	-1.33									39.6489	0.0069	fold change	1.41	64.5353	6.2e-08	fold change	-1.39
ZFAND6	54469	zinc finger, AN1-type domain 6	3 out of 5	167.325	44.7892	2.1e-06	fold change	-1.23	79.5659	0.0145	fold change	-1.43									42.9701	0.0109	fold change	-1.29
SRGN	5552	serglycin	3 out of 5	167.226	79.571	3.2e-08	fold change	-1.47	37.3779	0.0117	fold change	-1.21									50.2775	0.0042	fold change	1.32
UBE3A	7337	ubiquitin protein ligase E3A	3 out of 5	167.149	72.9639	2.8e-08	fold change	-1.4					66.1866	0.0438	fold change	-1.27	27.9985	0.01	fold change	-1.32
LEF1	51176	lymphoid enhancer-binding factor 1	3 out of 5	167.104	41.1326	0.0088	fold change	-1.21	39.2983	0.0496	fold change	-1.22									86.6731	0.0014	fold change	-1.57
WDFY1	57590	WD repeat and FYVE domain containing 1	3 out of 5	167.083	75.0064	1.1e-06	fold change	-1.42					59.1506	0.0321	fold change	-1.24	32.9259	0.0157	fold change	-1.36
BTF3	689	basic transcription factor 3	3 out of 5	167.044	66.3526	3.3e-10	fold change	-1.35	62.4196	0.0307	fold change	-1.32									38.2722	0.0064	fold change	-1.27
GPBP1	65056	GC-rich promoter binding protein 1	3 out of 5	166.798	79.571	1e-08	fold change	-1.47									24.8864	0.0017	fold change	-1.29	62.341	0.0002	fold change	1.38
PHF20L1	51105	PHD finger protein 20-like 1	3 out of 5	166.739	61.3497	1.8e-05	fold change	-1.32	62.4196	0.0014	fold change	-1.32									42.9701	0.0019	fold change	1.29
ZNF14	7561	zinc finger protein 14	3 out of 5	166.125	47.1542	0.0025	fold change	-1.24					96.0559	0.027	fold change	-1.48	22.9148	0.0415	fold change	-1.27
SCYL2	55681	SCY1-like 2 (S. cerevisiae)	3 out of 5	165.467	47.1542	2.5e-05	fold change	-1.24					82.0371	0.0197	fold change	-1.34					36.2753	0.0214	fold change	1.26
PSMA5	5686	proteasome (prosome, macropain) subunit, alpha type, 5	3 out of 5	164.96	50.4923	0.0001	fold change	-1.26									71.498	0.0019	fold change	-1.64	42.9701	0.0011	fold change	1.29
AP1S2	8905	adaptor-related protein complex 1, sigma 2 subunit	3 out of 5	164.789	87.2844	9.3e-08	fold change	-1.6					59.1506	0.0448	fold change	-1.24	18.3538	0.0101	fold change	-1.21
USP1	7398	ubiquitin specific peptidase 1	3 out of 5	164.723	54.2853	1.3e-06	fold change	-1.28					77.5122	0.0281	fold change	-1.32	32.9259	0.0006	fold change	-1.36
DENND6A	201627	DENN/MADD domain containing 6A	3 out of 5	164.493	47.1542	3.8e-05	fold change	-1.24					91.181	0.0264	fold change	-1.41					26.1575	0.0096	fold change	-1.21
PHAX	51808	phosphorylated adaptor for RNA export	3 out of 5	164.363	41.1326	2.9e-09	fold change	-1.21									53.2765	0.0114	fold change	-1.5	69.9536	0.0017	fold change	1.42
IFI6	2537	interferon, alpha-inducible protein 6	3 out of 5	163.974	39.2092	0.0249	fold change	-1.2	98.6077	0.001	fold change	2									26.1575	0.0277	fold change	-1.21
TNFAIP8	25816	tumor necrosis factor, alpha-induced protein 8	3 out of 5	163.927	54.2853	1.7e-05	fold change	-1.28	81.6433	0.0023	fold change	-1.45					27.9985	0.0226	fold change	-1.32
JAK2	3717	Janus kinase 2	3 out of 5	163.651	44.7892	1.5e-06	fold change	-1.23					80.5893	0.0039	fold change	-1.33					38.2722	0.0264	fold change	1.27
PTPLB	201562	protein tyrosine phosphatase-like (proline instead of catalytic arginine), member b	3 out of 5	163.62	58.1348	0.0003	fold change	-1.3	39.2983	0.0142	fold change	-1.22	66.1866	0.047	fold change	-1.27
DLD	1738	dihydrolipoamide dehydrogenase	3 out of 5	163.485	44.7892	2.8e-08	fold change	-1.23					71.496	0.0242	fold change	-1.29	47.2001	0.0006	fold change	-1.46
PARL	55486	presenilin associated, rhomboid-like	3 out of 5	163.283	44.7892	3.7e-05	fold change	-1.23									92.3361	0.0181	fold change	2.05	26.1575	0.0153	fold change	1.21
PRRC1	133619	proline-rich coiled-coil 1	3 out of 5	162.456	39.2092	6.5e-06	fold change	-1.2					71.496	0.0457	fold change	-1.29	51.7513	0.0275	fold change	-1.49
DCP2	167227	DCP2 decapping enzyme homolog (S. cerevisiae)	3 out of 5	162.318	75.0064	4.3e-06	fold change	-1.42					64.3973	0.0278	fold change	-1.26	22.9148	0.0336	fold change	-1.27
EIF3A	8661	eukaryotic translation initiation factor 3, subunit A	3 out of 5	161.711	42.9336	0.0003	fold change	-1.22					92.961	0.0213	fold change	-1.43	25.8168	0.0108	fold change	-1.3
ANKRD12	23253	ankyrin repeat domain 12	3 out of 5	161.665	71.8184	8.4e-07	fold change	-1.39									32.9259	0.0098	fold change	-1.36	56.9204	3.4e-05	fold change	1.35
EIF2A	83939	eukaryotic translation initiation factor 2A, 65kDa	3 out of 5	161.434	73.9962	2.7e-08	fold change	-1.41					66.1866	0.0177	fold change	-1.27	21.2508	0.0127	fold change	-1.25
PRKRA	8575	protein kinase, interferon-inducible double stranded RNA dependent activator	3 out of 5	161.371	41.1326	6.2e-06	fold change	-1.21					80.5893	0.0472	fold change	-1.33	39.6489	0.0154	fold change	-1.41
PSIP1	11168	PC4 and SFRS1 interacting protein 1	3 out of 5	160.943	61.3497	7.4e-07	fold change	-1.32					80.5893	0.0272	fold change	-1.33	19.0036	0.0315	fold change	-1.22
THUMPD1	55623	THUMP domain containing 1	3 out of 5	160.822	58.1348	1.4e-06	fold change	-1.3					64.3973	0.012	fold change	-1.26	38.2901	0.01	fold change	-1.4
MGST3	4259	microsomal glutathione S-transferase 3	3 out of 5	160.465	42.9336	0.0002	fold change	-1.22					83.3472	0.0096	fold change	-1.35					34.1843	0.0025	fold change	1.25
BLOC1S6	26258	biogenesis of lysosomal organelles complex-1, subunit 6, pallidin	3 out of 5	160.428	58.1348	5.4e-05	fold change	-1.3					49.844	0.0191	fold change	-1.2					52.4488	0.0004	fold change	1.33
N4BP2L2	10443	NEDD4 binding protein 2-like 2	3 out of 5	160.383	47.1542	0.0001	fold change	-1.24					64.3973	0.0361	fold change	-1.26	48.8315	0.0228	fold change	-1.47
WSB1	26118	WD repeat and SOCS box containing 1	3 out of 5	160.315	41.1326	0.0014	fold change	-1.21					94.8911	0.0083	fold change	-1.46					24.2918	0.037	fold change	1.2
SF3B1	23451	splicing factor 3b, subunit 1, 155kDa	3 out of 5	160.18	56.3456	0.0003	fold change	-1.29	35.3752	0.001	fold change	-1.2	68.4594	0.0249	fold change	-1.28
HNRNPH2	3188	heterogeneous nuclear ribonucleoprotein H2 (H')	3 out of 5	160.072	44.7892	7.9e-07	fold change	-1.23	72.3129	0.0037	fold change	-1.37									42.9701	0.0037	fold change	-1.29
YWHAG	7532	tyrosine 3-monooxygenase/tryptophan 5-monooxygenase activation protein, gamma polypeptide	3 out of 5	159.984	48.94	0.0001	fold change	-1.25					85.2268	0.0245	fold change	-1.36	25.8168	0.008	fold change	-1.3
REXO2	25996	REX2, RNA exonuclease 2 homolog (S. cerevisiae)	3 out of 5	159.43	47.1542	6.5e-06	fold change	-1.24					80.5893	0.0287	fold change	-1.33	31.6867	0.0409	fold change	-1.35
PTPLAD1	51495	protein tyrosine phosphatase-like A domain containing 1	3 out of 5	158.484	41.1326	0.0004	fold change	-1.21									76.7189	0.0093	fold change	-1.69	40.6322	0.0006	fold change	1.28
RABEP1	9135	rabaptin, RAB GTPase binding effector protein 1	3 out of 5	157.992	63.1481	3.6e-06	fold change	-1.33									34.2278	0.0067	fold change	-1.37	60.6163	0.0003	fold change	1.37
MBNL2	10150	muscleblind-like splicing regulator 2	3 out of 5	157.912	44.7892	3.3e-05	fold change	-1.23									74.8503	0.0002	fold change	-1.67	38.2722	0.0029	fold change	1.27
ALG13	79868	asparagine-linked glycosylation 13 homolog (S. cerevisiae)	3 out of 5	157.504	59.78	8.3e-11	fold change	-1.31	50.5234	0.027	fold change	-1.27					47.2001	0.0027	fold change	-1.46
TMEM126B	55863	transmembrane protein 126B	3 out of 5	157.202	81.702	1.5e-09	fold change	-1.5	46.3594	0.0124	fold change	-1.25					29.1402	0.0358	fold change	-1.33
RIOK2	55781	RIO kinase 2 (yeast)	3 out of 5	157.175	70.5278	2.8e-11	fold change	-1.38									50.3723	0.0014	fold change	-1.48	36.2753	0.0027	fold change	1.26
CD46	4179	CD46 molecule, complement regulatory protein	3 out of 5	157.147	56.3456	0.0007	fold change	-1.29	50.5234	0.0018	fold change	-1.27									50.2775	0.0015	fold change	1.32
LEPROTL1	23484	leptin receptor overlapping transcript-like 1	3 out of 5	157.133	81.0386	7e-08	fold change	-1.49									25.8168	0.0284	fold change	-1.3	50.2775	0.0034	fold change	-1.32
NAP1L1	4673	nucleosome assembly protein 1-like 1	3 out of 5	156.623	75.8357	8.2e-07	fold change	-1.43									42.5148	0.0158	fold change	-1.43	38.2722	0.0178	fold change	-1.27
PTPN11	5781	protein tyrosine phosphatase, non-receptor type 11	3 out of 5	156.041	54.2853	6.8e-06	fold change	-1.28					73.7572	0.0135	fold change	-1.3	22.9148	0.022	fold change	-1.27
VCPIP1	80124	valosin containing protein (p97)/p47 complex interacting protein 1	3 out of 5	155.83	59.78	2.1e-06	fold change	-1.31					59.1506	0.0236	fold change	-1.24	36.8993	0.0069	fold change	-1.39
TMEM66	51669	transmembrane protein 66	3 out of 5	155.788	58.1348	2.7e-05	fold change	-1.3					71.496	0.0491	fold change	-1.29					26.1575	0.0007	fold change	-1.21
NIN	51199	ninein (GSK3B interacting protein)	3 out of 5	155.665	79.571	2.8e-07	fold change	-1.47									25.8168	0.0424	fold change	-1.3	50.2775	0.0034	fold change	1.32
FOXO3	2309	forkhead box O3	3 out of 5	155.571	41.1326	2.3e-05	fold change	1.21					76.1661	0.0137	fold change	-1.31					38.2722	0.0019	fold change	1.27
CCNG2	901	cyclin G2	3 out of 5	155.357	39.2092	9.7e-05	fold change	-1.2	86.0733	9.5e-05	fold change	-1.5									30.0746	0.0017	fold change	1.23
FH	2271	fumarate hydratase	3 out of 5	155.28	44.7892	0.0001	fold change	-1.23					88.3876	0.0499	fold change	-1.38	22.103	0.0044	fold change	-1.26
PCNP	57092	PEST proteolytic signal containing nuclear protein	3 out of 5	155.259	70.5278	1e-05	fold change	-1.38	53.0448	0.0019	fold change	-1.28					31.6867	0.0335	fold change	-1.35
AASDHPPT	60496	aminoadipate-semialdehyde dehydrogenase-phosphopantetheinyl transferase	3 out of 5	155.241	41.1326	3.2e-05	fold change	-1.21	58.2154	0.0182	fold change	-1.3					55.8928	0.0231	fold change	-1.52
CCNT2	905	cyclin T2	3 out of 5	154.232	41.1326	4.1e-05	fold change	-1.21	70.5846	0.0189	fold change	-1.36					42.5148	0.0022	fold change	-1.43
NUP54	53371	nucleoporin 54kDa	3 out of 5	153.531	50.4923	8.1e-06	fold change	-1.26					76.1661	0.0061	fold change	-1.31	26.8723	0.0282	fold change	-1.31
PTGER4	5734	prostaglandin E receptor 4 (subtype EP4)	3 out of 5	153.506	44.7892	0.0013	fold change	-1.23					80.5893	0.0356	fold change	-1.33					28.1278	0.0456	fold change	1.22
METAP2	10988	methionyl aminopeptidase 2	3 out of 5	153.253	84.9228	5.9e-10	fold change	-1.56									44.0381	0.0024	fold change	-1.44	24.2918	0.0017	fold change	1.2
LMNB1	4001	lamin B1	3 out of 5	152.377	50.4923	3e-07	fold change	-1.26					73.7572	0.0309	fold change	-1.3					28.1278	0.0093	fold change	-1.22
GTPBP4	23560	GTP binding protein 4	3 out of 5	152.275	39.2092	0.001	fold change	-1.2					76.1661	0.0361	fold change	-1.31	36.8993	0.0249	fold change	-1.39
BTLA	151888	B and T lymphocyte associated	3 out of 5	152.136	39.2092	2.1e-06	fold change	-1.2									32.9259	0.0359	fold change	-1.36	80.0013	0.0005	fold change	1.49
NOL11	25926	nucleolar protein 11	3 out of 5	152.026	48.94	2.3e-05	fold change	-1.25					66.1866	0.0496	fold change	-1.27	36.8993	0.0183	fold change	-1.39
VPS26A	9559	vacuolar protein sorting 26 homolog A (S. pombe)	3 out of 5	152.022	63.1481	2.5e-05	fold change	-1.33					68.4594	0.0165	fold change	-1.28	20.4144	0.0066	fold change	-1.24
ARL14EP	120534	ADP-ribosylation factor-like 14 effector protein	3 out of 5	151.833	47.1542	0.0003	fold change	-1.24									64.0467	0.0017	fold change	-1.58	40.6322	0.0076	fold change	1.28
AGL	178	amylo-alpha-1, 6-glucosidase, 4-alpha-glucanotransferase	3 out of 5	151.819	54.2853	2.2e-06	fold change	-1.28					52.0448	0.0055	fold change	-1.21	45.4885	0.0022	fold change	-1.45
RPS6KB1	6198	ribosomal protein S6 kinase, 70kDa, polypeptide 1	3 out of 5	151.45	63.1481	9.5e-07	fold change	-1.33					56.6149	0.0443	fold change	-1.23	31.6867	0.0018	fold change	-1.35
AHCTF1	25909	AT hook containing transcription factor 1	3 out of 5	151.267	52.4197	2.5e-06	fold change	-1.27	58.2154	0.0029	fold change	-1.3									40.6322	0.0004	fold change	1.28
MRFAP1L1	114932	Morf4 family associated protein 1-like 1	3 out of 5	150.836	82.1288	8.1e-09	fold change	-1.51	41.8347	0.0216	fold change	-1.23					26.8723	0.0137	fold change	-1.31
SUB1	10923	SUB1 homolog (S. cerevisiae)	3 out of 5	149.892	73.9962	4.7e-11	fold change	-1.41									32.9259	0.0056	fold change	-1.36	42.9701	0.0143	fold change	-1.29
GGPS1	9453	geranylgeranyl diphosphate synthase 1	3 out of 5	149.623	61.3497	6.9e-08	fold change	-1.32					64.3973	0.0249	fold change	-1.26	23.8761	0.0225	fold change	-1.28
WIPF1	7456	WAS/WASL interacting protein family, member 1	3 out of 5	149.533	72.9639	1.8e-05	fold change	-1.4	58.2154	0.0171	fold change	-1.3					18.3538	0.0434	fold change	-1.21
MSH6	2956	mutS homolog 6 (E. coli)	3 out of 5	149.389	44.7892	6e-06	fold change	-1.23					59.1506	0.0119	fold change	-1.24					45.4496	0.003	fold change	1.3
IFIH1	64135	interferon induced with helicase C domain 1	3 out of 5	149.237	50.4923	2.1e-05	fold change	-1.26	66.7717	0.0288	fold change	1.34									31.9726	0.0178	fold change	1.24
C1orf52	148423	chromosome 1 open reading frame 52	3 out of 5	148.841	48.94	1.6e-05	fold change	-1.25					61.6105	0.0358	fold change	-1.25	38.2901	0.0077	fold change	-1.4
CD55	1604	CD55 molecule, decay accelerating factor for complement (Cromer blood group)	3 out of 5	148.531	63.1481	4.9e-05	fold change	-1.33	55.3079	0.0259	fold change	-1.29									30.0746	0.0098	fold change	1.23
C4orf34	201895	chromosome 4 open reading frame 34	3 out of 5	148.349	58.1348	9.2e-06	fold change	-1.3					64.3973	0.0176	fold change	-1.26	25.8168	0.0291	fold change	-1.3
GRSF1	2926	G-rich RNA sequence binding factor 1	3 out of 5	148.031	47.1542	5e-05	fold change	-1.24					52.0448	0.0407	fold change	-1.21	48.8315	0.0162	fold change	-1.47
KBTBD2	25948	kelch repeat and BTB (POZ) domain containing 2	3 out of 5	147.882	47.1542	0.0001	fold change	-1.24									66.5433	0.0093	fold change	1.6	34.1843	0.0004	fold change	1.25
AKAP7	9465	A kinase (PRKA) anchor protein 7	3 out of 5	146.98	42.9336	1.6e-05	fold change	-1.22					64.3973	0.0239	fold change	-1.26	39.6489	0.0348	fold change	-1.41
ZMPSTE24	10269	zinc metallopeptidase STE24 homolog (S. cerevisiae)	3 out of 5	146.862	63.1481	3.3e-05	fold change	-1.33					61.6105	0.0417	fold change	-1.25	22.103	0.0178	fold change	-1.26
RCN2	5955	reticulocalbin 2, EF-hand calcium binding domain	3 out of 5	146.435	52.4197	4.7e-06	fold change	-1.27	53.0448	0.0007	fold change	-1.28					40.9702	0.0114	fold change	-1.42
ACBD3	64746	acyl-CoA binding domain containing 3	3 out of 5	146.408	56.3456	3.9e-06	fold change	-1.29					66.1866	0.0246	fold change	-1.27	23.8761	0.0158	fold change	-1.28
HIST1H2BJ	8970	histone cluster 1, H2bj	3 out of 5	146.195	56.3456	9.4e-11	fold change	-1.29					71.496	0.0253	fold change	-1.29	18.3538	0.0486	fold change	1.21
NOL8	55035	nucleolar protein 8	3 out of 5	145.934	52.4197	1.2e-05	fold change	-1.27					56.6149	0.0365	fold change	-1.23	36.8993	0.0033	fold change	-1.39
AZIN1	51582	antizyme inhibitor 1	3 out of 5	145.342	47.1542	0.0005	fold change	-1.24	43.9808	0.0102	fold change	-1.24	54.207	0.0264	fold change	-1.22
KIAA1551	55196	KIAA1551	3 out of 5	145.247	70.5278	4.1e-07	fold change	-1.38	48.5616	0.0171	fold change	-1.26									26.1575	0.0123	fold change	1.21
UBE4A	9354	ubiquitination factor E4A	3 out of 5	144.831	44.7892	7.3e-05	fold change	-1.23					76.1661	0.0322	fold change	-1.31	23.8761	0.0123	fold change	-1.28
ZSWIM6	57688	zinc finger, SWIM-type containing 6	3 out of 5	144.577	47.1542	2.5e-05	fold change	-1.24					59.1506	0.0186	fold change	-1.24					38.2722	0.0129	fold change	1.27
ZWILCH	55055	Zwilch, kinetochore associated, homolog (Drosophila)	3 out of 5	144.345	41.1326	1.1e-07	fold change	-1.21									62.5798	0.0012	fold change	-1.57	40.6322	0.0008	fold change	1.28
RSBN1	54665	round spermatid basic protein 1	3 out of 5	144.309	54.2853	6.6e-05	fold change	-1.28									51.7513	0.0031	fold change	-1.49	38.2722	0.0069	fold change	1.27
WAPAL	23063	wings apart-like homolog (Drosophila)	3 out of 5	143.978	39.2092	8.1e-05	fold change	-1.2	70.5846	0.0474	fold change	-1.36									34.1843	0.0008	fold change	-1.25
BEX4	56271	brain expressed, X-linked 4	3 out of 5	143.737	52.4197	3e-06	fold change	-1.27	53.0448	0.0161	fold change	-1.28									38.2722	0.0177	fold change	-1.27
RALA	5898	v-ral simian leukemia viral oncogene homolog A (ras related)	3 out of 5	143.688	66.3526	1.5e-06	fold change	-1.35									24.8864	0.0026	fold change	-1.29	52.4488	0.0046	fold change	-1.33
SERBP1	26135	SERPINE1 mRNA binding protein 1	3 out of 5	143.237	47.1542	0.0001	fold change	-1.24					52.0448	0.0482	fold change	-1.21	44.0381	9.9e-05	fold change	-1.44
PLRG1	5356	pleiotropic regulator 1	3 out of 5	142.929	69.1946	2.1e-08	fold change	-1.37									35.4623	0.0002	fold change	-1.38	38.2722	0.0019	fold change	1.27
TRAM1	23471	translocation associated membrane protein 1	3 out of 5	142.286	48.94	0.0014	fold change	-1.25					68.4594	0.0433	fold change	-1.28	24.8864	0.0022	fold change	-1.29
NEDD9	4739	neural precursor cell expressed, developmentally down-regulated 9	3 out of 5	142.226	50.4923	2e-05	fold change	-1.26	43.9808	0.0067	fold change	-1.24									47.7532	2.2e-05	fold change	1.31
CUL4A	8451	cullin 4A	3 out of 5	141.782	41.1326	6.9e-05	fold change	-1.21									50.3723	0.0367	fold change	-1.48	50.2775	0.0018	fold change	-1.32
2019-03-06	10299	membrane-associated ring finger (C3HC4) 6, E3 ubiquitin protein ligase	3 out of 5	141.413	47.1542	6e-05	fold change	1.24	43.9808	0.0472	fold change	1.24									50.2775	0.0017	fold change	-1.32
SPAST	6683	spastin	3 out of 5	140.886	54.2853	3e-06	fold change	-1.28					66.1866	0.0192	fold change	-1.27	20.4144	0.016	fold change	-1.24
YY1	7528	YY1 transcription factor	3 out of 5	140.718	41.1326	0.0005	fold change	-1.21					56.6149	0.0167	fold change	-1.23					42.9701	7e-05	fold change	-1.29
TANK	10010	TRAF family member-associated NFKB activator	3 out of 5	140.356	42.9336	0.0004	fold change	-1.22					59.1506	0.0471	fold change	-1.24					38.2722	0.0015	fold change	1.27
ELF1	1997	E74-like factor 1 (ets domain transcription factor)	3 out of 5	140.231	50.4923	0.0006	fold change	-1.26					61.6105	0.0151	fold change	-1.25					28.1278	0.0004	fold change	1.22
NFU1	27247	NFU1 iron-sulfur cluster scaffold homolog (S. cerevisiae)	3 out of 5	139.698	52.4197	1.9e-08	fold change	-1.27					59.1506	0.0253	fold change	-1.24					28.1278	0.0032	fold change	-1.22
RRAGD	58528	Ras-related GTP binding D	3 out of 5	139.691	48.94	2.8e-05	fold change	-1.25					61.6105	0.0082	fold change	-1.25	29.1402	0.014	fold change	1.33
RNF20	56254	ring finger protein 20, E3 ubiquitin protein ligase	3 out of 5	139.691	48.94	3.2e-05	fold change	-1.25					61.6105	0.0321	fold change	-1.25	29.1402	0.0096	fold change	-1.33
TBK1	29110	TANK-binding kinase 1	3 out of 5	139.485	63.1481	2.3e-06	fold change	-1.33					52.0448	0.0479	fold change	-1.21					24.2918	0.0033	fold change	1.2
LAMP2	3920	lysosomal-associated membrane protein 2	3 out of 5	139.259	47.1542	0.0015	fold change	-1.24	37.3779	0.0009	fold change	-1.21									54.7267	0.0047	fold change	1.34
CCDC50	152137	coiled-coil domain containing 50	3 out of 5	139.017	42.9336	4.9e-05	fold change	-1.22					52.0448	0.0056	fold change	-1.21	44.0381	0.0059	fold change	-1.44
HNRPDL	9987	heterogeneous nuclear ribonucleoprotein D-like	3 out of 5	138.951	50.4923	5.4e-06	fold change	-1.26									45.4885	0.009	fold change	-1.45	42.9701	0.0062	fold change	-1.29
METTL25	84190	methyltransferase like 25	3 out of 5	138.627	41.1326	2e-06	fold change	-1.21					52.0448	0.0113	fold change	-1.21					45.4496	6.1e-06	fold change	1.3
MKKS	8195	McKusick-Kaufman syndrome	3 out of 5	138.465	56.3456	2.3e-06	fold change	-1.29					52.0448	0.0357	fold change	-1.21					30.0746	0.009	fold change	1.23
UQCRB	7381	ubiquinol-cytochrome c reductase binding protein	3 out of 5	138.307	81.0386	1.7e-12	fold change	-1.49									29.1402	0.0087	fold change	-1.33	28.1278	1.8e-05	fold change	-1.22
CDC40	51362	cell division cycle 40 homolog (S. cerevisiae)	3 out of 5	137.182	50.4923	0.0001	fold change	-1.26					56.6149	0.0368	fold change	-1.23					30.0746	2e-05	fold change	1.23
PPWD1	23398	peptidylprolyl isomerase domain and WD repeat containing 1	3 out of 5	136.788	50.4923	3.1e-07	fold change	-1.26	62.4196	0.0041	fold change	-1.32					23.8761	0.0046	fold change	-1.28
CWF19L2	143884	CWF19-like 2, cell cycle control (S. pombe)	3 out of 5	136.259	58.1348	1.2e-08	fold change	-1.3									30.3713	0.0303	fold change	-1.34	47.7532	6.4e-05	fold change	1.31
NIF3L1	60491	NIF3 NGG1 interacting factor 3-like 1 (S. cerevisiae)	3 out of 5	135.787	54.2853	5.6e-06	fold change	-1.28					56.6149	0.0438	fold change	-1.23	24.8864	0.0066	fold change	-1.29
ZNF25	219749	zinc finger protein 25	3 out of 5	135.692	41.1326	1.1e-05	fold change	-1.21					52.0448	0.0287	fold change	-1.21	42.5148	0.0036	fold change	-1.43
FAM117B	150864	family with sequence similarity 117, member B	3 out of 5	135.187	44.7892	0.0012	fold change	-1.23	46.3594	0.0081	fold change	-1.25					44.0381	0.0005	fold change	-1.44
MED6	10001	mediator complex subunit 6	3 out of 5	134.433	50.4923	5.2e-06	fold change	-1.26									40.9702	0.0209	fold change	-1.42	42.9701	0.0085	fold change	-1.29
RNF149	284996	ring finger protein 149	3 out of 5	133.627	41.1326	0.0023	fold change	-1.21	62.4196	0.0108	fold change	-1.32									30.0746	0.0461	fold change	1.23
SKIV2L2	23517	superkiller viralicidic activity 2-like 2 (S. cerevisiae)	3 out of 5	133.62	56.3456	1.1e-07	fold change	-1.29									47.2001	0.0006	fold change	-1.46	30.0746	0.0001	fold change	1.23
NCK1	4690	NCK adaptor protein 1	3 out of 5	133.43	67.9117	3.6e-07	fold change	-1.36									24.8864	0.023	fold change	-1.29	40.6322	3.9e-05	fold change	1.28
ZNF146	7705	zinc finger protein 146	3 out of 5	132.995	58.1348	6.1e-08	fold change	-1.3									34.2278	0.0078	fold change	-1.37	40.6322	0.0022	fold change	1.28
SLC35B3	51000	solute carrier family 35, member B3	3 out of 5	132.754	44.7892	4.9e-07	fold change	-1.23									42.5148	0.0169	fold change	-1.43	45.4496	0.0114	fold change	1.3
CEPT1	10390	choline/ethanolamine phosphotransferase 1	3 out of 5	132.656	56.3456	2.9e-05	fold change	-1.29					54.207	0.0103	fold change	-1.22	22.103	0.0214	fold change	-1.26
CBX3	11335	chromobox homolog 3	3 out of 5	132.187	80.5036	1.8e-11	fold change	-1.48									19.7106	0.0017	fold change	-1.23	31.9726	0.0067	fold change	-1.24
SYPL1	6856	synaptophysin-like 1	3 out of 5	131.936	39.2092	0.0018	fold change	-1.2	72.3129	0.0004	fold change	-1.37					20.4144	0.0359	fold change	-1.24
FBXO11	80204	F-box protein 11	3 out of 5	131.736	52.4197	0.0004	fold change	-1.27					61.6105	0.0243	fold change	-1.25	17.7061	0.0221	fold change	-1.2
RNGTT	8732	RNA guanylyltransferase and 5'-phosphatase	3 out of 5	131.466	44.7892	8.3e-05	fold change	-1.23									34.2278	0.0366	fold change	-1.37	52.4488	0.0078	fold change	1.33
CEP44	80817	centrosomal protein 44kDa	3 out of 5	131.337	41.1326	0.0003	fold change	-1.21									64.0467	0.0004	fold change	-1.58	26.1575	0.0163	fold change	1.21
SKP1	6500	S-phase kinase-associated protein 1	3 out of 5	129.764	39.2092	0.0004	fold change	-1.2					64.3973	0.0143	fold change	-1.26					26.1575	0.0314	fold change	-1.21
HEBP2	23593	heme binding protein 2	3 out of 5	129.762	61.3497	0.0001	fold change	-1.32									34.2278	0.0182	fold change	1.37	34.1843	0.0182	fold change	-1.25
CEP19	84984	centrosomal protein 19kDa	3 out of 5	129.621	47.1542	8.9e-06	fold change	-1.24	41.8347	0.0096	fold change	-1.23									40.6322	0.0063	fold change	1.28
ZNF277	11179	zinc finger protein 277	3 out of 5	129.556	56.3456	5.2e-06	fold change	-1.29					54.207	0.0478	fold change	-1.22	19.0036	0.0182	fold change	-1.22
KLHL5	51088	kelch-like 5 (Drosophila)	3 out of 5	129.397	39.2092	0.0002	fold change	-1.2	58.2154	0.0195	fold change	-1.3									31.9726	0.0123	fold change	1.24
RAB6A	5870	RAB6A, member RAS oncogene family	3 out of 5	128.901	41.1326	5.3e-07	fold change	-1.21					61.6105	0.0424	fold change	-1.25					26.1575	0.0211	fold change	-1.21
TM9SF3	56889	transmembrane 9 superfamily member 3	3 out of 5	128.827	42.9336	1.9e-07	fold change	-1.22					54.207	0.0255	fold change	-1.22	31.6867	0.0146	fold change	-1.35
ARL6IP1	23204	ADP-ribosylation factor-like 6 interacting protein 1	3 out of 5	128.582	42.9336	0.0013	fold change	-1.22					64.3973	0.0393	fold change	-1.26	21.2508	0.0059	fold change	-1.25
SMG1	23049	smg-1 homolog, phosphatidylinositol 3-kinase-related kinase (C. elegans)	3 out of 5	128.475	47.1542	0.0009	fold change	-1.24					61.6105	0.0232	fold change	-1.25	19.7106	0.0482	fold change	-1.23
API5	8539	apoptosis inhibitor 5	3 out of 5	128.33	58.1348	1.4e-05	fold change	-1.3									44.0381	0.0342	fold change	-1.44	26.1575	0.0011	fold change	1.21
GCFC1	94104	GC-rich sequence DNA-binding factor 1	3 out of 5	127.975	56.3456	3.4e-06	fold change	-1.29									23.8761	0.027	fold change	-1.28	47.7532	0.001	fold change	1.31
RECQL	5965	RecQ protein-like (DNA helicase Q1-like)	3 out of 5	127.614	50.4923	4.4e-07	fold change	-1.26					54.207	0.0117	fold change	-1.22	22.9148	0.0402	fold change	-1.27
XPO1	7514	exportin 1 (CRM1 homolog, yeast)	3 out of 5	127.198	47.1542	0.0011	fold change	-1.24					52.0448	0.04	fold change	-1.21	27.9985	0.0279	fold change	-1.32
CRBN	51185	cereblon	3 out of 5	126.408	81.702	4.5e-09	fold change	-1.5									20.4144	0.0117	fold change	-1.24	24.2918	0.0055	fold change	1.2
RAB8B	51762	RAB8B, member RAS oncogene family	3 out of 5	126.053	79.571	6.3e-06	fold change	-1.47									18.3538	0.0172	fold change	-1.21	28.1278	0.0064	fold change	1.22
CDC5L	988	CDC5 cell division cycle 5-like (S. pombe)	3 out of 5	125.857	39.2092	6.6e-08	fold change	-1.2									50.3723	0.0131	fold change	1.48	36.2753	0.0003	fold change	1.26
CBFB	865	core-binding factor, beta subunit	3 out of 5	124.64	50.4923	0.0002	fold change	-1.26					52.0448	0.0305	fold change	-1.21	22.103	0.0086	fold change	-1.26
NUP37	79023	nucleoporin 37kDa	3 out of 5	124.202	63.1481	2.2e-08	fold change	-1.33									32.9259	0.0158	fold change	-1.36	28.1278	0.0062	fold change	1.22
HSPA9	3313	heat shock 70kDa protein 9 (mortalin)	3 out of 5	123.87	41.1326	0.001	fold change	-1.21									25.8168	0.0173	fold change	-1.3	56.9204	9.2e-05	fold change	-1.35
MAP2K4	6416	mitogen-activated protein kinase kinase 4	3 out of 5	123.532	42.9336	4.8e-05	fold change	-1.22	50.5234	0.0007	fold change	-1.27									30.0746	0.0012	fold change	1.23
LINC00152	112597	long intergenic non-protein coding RNA 152	3 out of 5	122.441	41.1326	0.0002	fold change	-1.21	60.0572	0.0149	fold change	1.31					21.2508	0.0373	fold change	1.25
FOPNL	123811	FGFR1OP N-terminal like	3 out of 5	122.262	52.4197	1.3e-05	fold change	-1.27									26.8723	0.0146	fold change	-1.31	42.9701	0.0005	fold change	1.29
TNFSF13B	10673	tumor necrosis factor (ligand) superfamily, member 13b	3 out of 5	122.037	39.2092	0.0191	fold change	-1.2	37.3779	0.031	fold change	1.21									45.4496	0.0238	fold change	1.3
TDRD7	23424	tudor domain containing 7	3 out of 5	119.465	41.1326	0.0002	fold change	-1.21	46.3594	0.0083	fold change	1.25									31.9726	0.0003	fold change	1.24
PIGF	5281	phosphatidylinositol glycan anchor biosynthesis, class F	3 out of 5	119.43	54.2853	4.4e-09	fold change	-1.28									26.8723	0.0188	fold change	-1.31	38.2722	0.0053	fold change	1.27
SMC3	9126	structural maintenance of chromosomes 3	3 out of 5	119.296	58.1348	2e-06	fold change	-1.3									24.8864	0.02	fold change	-1.29	36.2753	0.0061	fold change	-1.26
SPTLC1	10558	serine palmitoyltransferase, long chain base subunit 1	3 out of 5	119.203	47.1542	0.0003	fold change	-1.24	53.0448	0.0291	fold change	-1.28					19.0036	0.0008	fold change	-1.22
COIL	8161	coilin	3 out of 5	118.064	41.1326	2.9e-06	fold change	-1.21					52.0448	0.0378	fold change	-1.21	24.8864	0.0025	fold change	-1.29
SMEK2	57223	SMEK homolog 2, suppressor of mek1 (Dictyostelium)	3 out of 5	116.693	52.4197	3.2e-05	fold change	-1.27									27.9985	0.0174	fold change	-1.32	36.2753	0.0008	fold change	1.26
YBX1	4904	Y box binding protein 1	3 out of 5	116.06	44.7892	0.0013	fold change	-1.23	39.2983	0.0228	fold change	-1.22									31.9726	7.9e-05	fold change	-1.24
PGRMC2	10424	progesterone receptor membrane component 2	3 out of 5	115.747	48.94	0.0002	fold change	-1.25									42.5148	0.0131	fold change	-1.43	24.2918	0.0004	fold change	-1.2
THOC2	57187	THO complex 2	3 out of 5	114.966	41.1326	2.4e-05	fold change	-1.21									39.6489	0.001	fold change	-1.41	34.1843	0.0297	fold change	1.25
ESD	2098	esterase D	3 out of 5	114.811	48.94	1.8e-05	fold change	-1.25									31.6867	0.0122	fold change	-1.35	34.1843	4.3e-06	fold change	1.25
SUCLG2	8801	succinate-CoA ligase, GDP-forming, beta subunit	3 out of 5	113.607	41.1326	2.4e-05	fold change	-1.21									38.2901	0.007	fold change	-1.4	34.1843	0.0253	fold change	-1.25
EIF3M	10480	eukaryotic translation initiation factor 3, subunit M	3 out of 5	112.167	59.78	1e-07	fold change	-1.31									20.4144	0.0031	fold change	-1.24	31.9726	0.004	fold change	-1.24
DHX15	1665	DEAH (Asp-Glu-Ala-His) box polypeptide 15	3 out of 5	111.149	58.1348	0.0001	fold change	-1.3									24.8864	0.0408	fold change	-1.29	28.1278	2.6e-06	fold change	1.22
TRIM4	89122	tripartite motif containing 4	3 out of 5	109.337	47.1542	0.0003	fold change	-1.24									27.9985	0.0067	fold change	-1.32	34.1843	0.0111	fold change	1.25
MSL3	10943	male-specific lethal 3 homolog (Drosophila)	3 out of 5	108.555	47.1542	1e-05	fold change	-1.24	39.2983	0.0033	fold change	1.22					22.103	0.0215	fold change	-1.26
SS18	6760	synovial sarcoma translocation, chromosome 18	3 out of 5	108.236	54.2853	4.7e-08	fold change	-1.28									23.8761	0.0298	fold change	-1.28	30.0746	0.0229	fold change	-1.23
MAPKAPK5-AS1	51275	MAPKAPK5 antisense RNA 1	3 out of 5	107.155	47.1542	3.4e-05	fold change	-1.24									25.8168	0.0076	fold change	-1.3	34.1843	0.0027	fold change	-1.25
UBE2N	7334	ubiquitin-conjugating enzyme E2N	3 out of 5	106.987	59.78	2e-05	fold change	-1.31									22.9148	0.0114	fold change	-1.27	24.2918	0.0033	fold change	-1.2
ADK	132	adenosine kinase	3 out of 5	104.668	41.1326	4.3e-06	fold change	-1.21	37.3779	0.0354	fold change	-1.21									26.1575	0.015	fold change	1.21
MIOS	54468	missing oocyte, meiosis regulator, homolog (Drosophila)	3 out of 5	103.477	41.1326	7.6e-07	fold change	-1.21									30.3713	0.0004	fold change	-1.34	31.9726	6.8e-05	fold change	1.24
NTAN1	123803	N-terminal asparagine amidase	3 out of 5	103.358	54.2853	9.2e-09	fold change	-1.28									22.9148	0.0117	fold change	1.27	26.1575	0.0052	fold change	-1.21
COPS8	10920	COP9 constitutive photomorphogenic homolog subunit 8 (Arabidopsis)	3 out of 5	102.633	44.7892	8.6e-08	fold change	-1.23									31.6867	0.0018	fold change	-1.35	26.1575	0.0016	fold change	1.21
DPH5	51611	DPH5 homolog (S. cerevisiae)	3 out of 5	101.235	42.9336	1.5e-06	fold change	-1.22	39.2983	0.0003	fold change	-1.22					19.0036	0.013	fold change	-1.22
DYNC1I2	1781	dynein, cytoplasmic 1, intermediate chain 2	3 out of 5	99.0237	39.2092	0.0006	fold change	-1.2									31.6867	0.0059	fold change	-1.35	28.1278	0.036	fold change	1.22
EXOC1	55763	exocyst complex component 1	3 out of 5	97.1109	41.1326	5.1e-05	fold change	-1.21									17.7061	0.0171	fold change	-1.2	38.2722	0.0025	fold change	1.27
PUM2	23369	pumilio homolog 2 (Drosophila)	3 out of 5	93.7261	47.1542	0.0001	fold change	-1.24									18.3538	0.0427	fold change	-1.21	26.1575	0.0002	fold change	1.21
CDKN2AIPNL	91368	CDKN2A interacting protein N-terminal like	3 out of 5	89.5611	41.1326	0.0023	fold change	-1.21									18.3538	0.0338	fold change	1.21	30.0746	9.9e-05	fold change	-1.23
ZNF24	7572	zinc finger protein 24	3 out of 5	78.0208				-1.2	35.3752	0.046	fold change	-1.2					18.3538	0.0277	fold change	-1.21	24.2918	0.0154	fold change	1.2
