# Supplementary material for: Transcriptomic and Network Analysis Highlight the Association of Diabetes at Different Stages of Alzheimer’s Disease
Source: Front Neurosci. 2019 Nov 29;13:1273. doi: 10.3389/fnins.2019.01273 (PMC6895844; doi:10.3389/fnins.2019.01273)
Supplement: Supplementary file 3 [file Table_3.xlsx]

## Sheet: Supplementary table S3
Supplementary table S3. Integrative meta-analysis of gene expression datasets from AD and T2D subjects.
Bioset 1: GSE63063-Whole blood of patients with Alzheimers disease _vs_ control subjects.
Bioset 2: GSE69528-Blood type 2 diabetes mellitus patients _vs_ healthy controls.
Bioset 3: GSE34198-Whole blood of patients without myocardial infarction - diabetic _vs_ no diabetes.
Bioset 4: GSE15932-PBMC from patients with diabetes mellitus _vs_ healthy controls.
Bioset 5: GSE13015-Blood from patient with Type 2 Diabetes _vs_ healthy controls.
Bioset 6: GSE9006-PBMCs from type 2 diabetes patient at diagnosis _vs_ healthy controls.
Gene	EntrezGene ID	Gene Description	Specificity	Overall Gene score	Score Bioset 1	p-value Bioset 1	activity type Bioset 1	activity value Bioset 1	Score Bioset 2	p-value Bioset 2	activity type Bioset 2	activity value Bioset 2	Score Bioset 3	p-value Bioset 3	activity type Bioset 3	activity value Bioset 3	Score Bioset 4	p-value Bioset 4	activity type Bioset 4	activity value Bioset 4	Score Bioset 5	p-value Bioset 5	activity type Bioset 5	activity value Bioset 5	Score Bioset 6	p-value Bioset 6	activity type Bioset 6	activity value Bioset 6
BCLAF1	9774	BCL2-associated transcription factor 1	5 out of 6	264.271	68.8051	0.0024	fold change	-1.21	75.1236	0.0132	fold change	-1.39	66.1866	0.0207	fold change	-1.27	27.9985	0.0275	fold change	-1.32					26.1575	0.0267	fold change	1.21
CLEC2D	29121	C-type lectin domain family 2, member D	4 out of 6	318.784	75.7312	0.0008	fold change	-1.25	62.4196	0.0157	fold change	-1.32	90.1323	0.0459	fold change	-1.4	90.501	0.0283	fold change	-1.98
RPL17	6139	ribosomal protein L17	4 out of 6	309.696	99.5461	1.5e-09	fold change	-2.22	75.1236	0.0011	fold change	-1.39	73.7572	0.0496	fold change	-1.3	61.2693	0.0132	fold change	-1.56
COMMD8	54951	COMM domain containing 8	4 out of 6	309.08	77.1676	6.5e-05	fold change	-1.26	69.0713	0.0066	fold change	-1.35	77.5122	0.0228	fold change	-1.32					85.3286	0.0059	fold change	4.11
SRP9P1	653226	signal recognition particle 9 pseudogene 1	4 out of 6	297.801	72.53	0.0039	fold change	-1.23	97.702	0.001	fold change	-1.83	88.3876	0.0471	fold change	-1.38					39.181	0.0077	fold change	1.34
PTPN4	5775	protein tyrosine phosphatase, non-receptor type 4 (megakaryocyte)	4 out of 6	286.062	70.6634	0.0004	fold change	-1.22									83.2667	0.001	fold change	-1.8	43.3204	0.0212	fold change	1.54	88.8115	2.6e-06	fold change	1.61
DPM1	8813	dolichyl-phosphate mannosyltransferase polypeptide 1, catalytic subunit	4 out of 6	264.117	91.8847	8.5e-10	fold change	-1.52	64.3468	0.002	fold change	-1.33	68.4594	0.0129	fold change	-1.28					39.426	0.0403	fold change	1.35
TNFAIP6	7130	tumor necrosis factor, alpha-induced protein 6	4 out of 6	257.603	75.7312	0.0027	fold change	-1.25	76.5849	0.0254	fold change	1.4									52.8379	0.0255	fold change	2.47	52.4488	0.044	fold change	1.33
HIGD1A	25994	HIG1 hypoxia inducible domain family, member 1A	4 out of 6	252.012	72.53	2.4e-05	fold change	-1.23	76.5849	0.0036	fold change	-1.4	73.7572	0.0257	fold change	-1.3	29.1402	0.0106	fold change	-1.33
RWDD1	51389	RWD domain containing 1	4 out of 6	248.915	91.4261	5.5e-08	fold change	-1.51									30.3713	0.009	fold change	-1.34	38.7735	0.0276	fold change	1.32	88.3439	6.5e-08	fold change	-1.6
SRSF1	6426	serine/arginine-rich splicing factor 1	4 out of 6	247.493	67.1637	0.0023	fold change	-1.2					83.3472	0.0424	fold change	-1.35	68.8544	0.0009	fold change	-1.62					28.1278	0.0003	fold change	1.22
LOC401397	401397	uncharacterized LOC401397	4 out of 6	246.539	84.4666	8.5e-09	fold change	-1.36	53.0448	0.0126	fold change	-1.28	71.496	0.0426	fold change	-1.29					37.5313	0.0486	fold change	1.26
THOC7	80145	THO complex 7 homolog (Drosophila)	4 out of 6	238.462	72.53	1.8e-05	fold change	-1.23					73.7572	0.0203	fold change	-1.3	64.0467	0.0141	fold change	1.58					28.1278	0.0148	fold change	-1.22
LUC7L3	51747	LUC7-like 3 (S. cerevisiae)	4 out of 6	229.286	72.53	0.0051	fold change	-1.23					93.7559	0.0275	fold change	-1.44	32.9259	0.0013	fold change	-1.36					30.0746	0.0058	fold change	1.23
WDR33	55339	WD repeat domain 33	4 out of 6	226.813	74.0456	1.8e-06	fold change	-1.24	58.2154	0.0115	fold change	-1.3					62.5798	0.005	fold change	-1.57					31.9726	0.0056	fold change	1.24
FAM212B	55924	family with sequence similarity 212, member B	4 out of 6	218.285	68.8051	0.0025	fold change	1.21	66.7717	0.0031	fold change	-1.34					58.416	0.0464	fold change	1.54					24.2918	8.3e-05	fold change	1.2
PPM1B	5495	protein phosphatase, Mg2+/Mn2+ dependent, 1B	4 out of 6	209.902	78.5472	0.0002	fold change	-1.27					59.1506	0.0491	fold change	-1.24	26.8723	0.0154	fold change	-1.31	45.3317	0.0405	fold change	1.67
HIST1H2BJ	8970	histone cluster 1, H2bj	4 out of 6	195.514	67.1637	2.5e-07	fold change	-1.2					71.496	0.0253	fold change	-1.29	18.3538	0.0486	fold change	1.21	38.5003	0.0052	fold change	-1.31
SUB1	10923	SUB1 homolog (S. cerevisiae)	4 out of 6	190.128	75.7312	1e-05	fold change	-1.25									32.9259	0.0056	fold change	-1.36	38.5003	0.0466	fold change	1.31	42.9701	0.0143	fold change	-1.29
SNTB2	6645	syntrophin, beta 2 (dystrophin-associated protein A1, 59kDa, basic component 2)	4 out of 6	168.896	68.8051	3.5e-06	fold change	1.21									27.9985	0.0393	fold change	-1.32	40.12	0.0239	fold change	1.38	31.9726	0.0164	fold change	1.24
IFIT1	3434	interferon-induced protein with tetratricopeptide repeats 1	3 out of 6	269.788	78.5472	0.0171	fold change	-1.27	99.4372	0.0013	fold change	2.33													91.8038	0.0292	fold change	1.68
ZNF302	55900	zinc finger protein 302	3 out of 6	243.187	78.5472	1.4e-05	fold change	-1.27									86.9792	0.0002	fold change	-1.86					77.6603	0.0042	fold change	1.47
RPL21P20	388621	ribosomal protein L21 pseudogene 20	3 out of 6	241.123	97.6868	5.4e-10	fold change	-1.88					99.8163	0.0234	fold change	-1.85					43.6197	0.0316	fold change	-1.56
LY96	23643	lymphocyte antigen 96	3 out of 6	220.361	82.6856	0.001	fold change	-1.33					85.2268	0.0461	fold change	-1.36									52.4488	0.0244	fold change	1.33
SHKBP1	92799	SH3KBP1 binding protein 1	3 out of 6	216.9	68.8051	1.5e-06	fold change	1.21	60.0572	0.002	fold change	1.31					88.0375	0.0034	fold change	1.89
CETN3	1070	centrin, EF-hand protein, 3	3 out of 6	216.308	88.1259	1.1e-12	fold change	-1.42									62.5798	0.01	fold change	-1.57	65.6022	0.0474	fold change	3.2
SSB	6741	Sjogren syndrome antigen B (autoantigen La)	3 out of 6	216.226	89.7827	1.4e-11	fold change	-1.46					76.1661	0.0373	fold change	-1.31									50.2775	0.0036	fold change	-1.32
NUCB2	4925	nucleobindin 2	3 out of 6	209.61	75.7312	2.6e-08	fold change	-1.25									44.0381	0.0049	fold change	-1.44					89.8408	0.0014	fold change	-1.63
PPIG	9360	peptidylprolyl isomerase G (cyclophilin G)	3 out of 6	209.347	83.8209	5.4e-10	fold change	-1.35					89.2507	0.0169	fold change	-1.39									36.2753	0.002	fold change	-1.26
SNRPG	6637	small nuclear ribonucleoprotein polypeptide G	3 out of 6	207.325	97.6868	3.5e-10	fold change	-1.88					88.3876	0.0211	fold change	-1.38	21.2508	0.0158	fold change	-1.25
MGC2752	65996	CENPB DNA-binding domains containing 1 pseudogene	3 out of 6	207.287	70.6634	0.0023	fold change	-1.22					83.3472	0.0378	fold change	-1.35	53.2765	0.0033	fold change	1.5
ACADM	34	acyl-CoA dehydrogenase, C-4 to C-12 straight chain	3 out of 6	207	70.6634	0.0003	fold change	-1.22					73.7572	0.0444	fold change	-1.3	62.5798	0.0117	fold change	-1.57
MRPS18C	51023	mitochondrial ribosomal protein S18C	3 out of 6	206.508	96.7399	4.8e-12	fold change	-1.78					71.496	0.0201	fold change	-1.29									38.2722	0.001	fold change	1.27
ETS1	2113	v-ets erythroblastosis virus E26 oncogene homolog 1 (avian)	3 out of 6	205.227	77.1676	0.0108	fold change	-1.26									51.7513	0.0263	fold change	-1.49					76.3079	0.032	fold change	-1.46
PSMC6	5706	proteasome (prosome, macropain) 26S subunit, ATPase, 6	3 out of 6	200.689	88.7658	5.9e-07	fold change	-1.43	55.3079	0.0014	fold change	-1.29	56.6149	0.0466	fold change	-1.23
SF3B14	51639	splicing factor 3B, 14 kDa subunit	3 out of 6	199.798	92.6595	7e-09	fold change	-1.55	50.5234	0.0013	fold change	-1.27	56.6149	0.0141	fold change	-1.23
MRPS33	51650	mitochondrial ribosomal protein S33	3 out of 6	199.726	88.7658	6.9e-11	fold change	-1.43					80.5893	0.0344	fold change	-1.33	30.3713	0.0129	fold change	-1.34
TNFSF10	8743	tumor necrosis factor (ligand) superfamily, member 10	3 out of 6	199.351	70.6634	0.0014	fold change	-1.22	43.9808	0.0321	fold change	1.24													84.707	0.0008	fold change	1.54
DPH3	285381	DPH3, KTI11 homolog (S. cerevisiae)	3 out of 6	198.432	70.6634	8.9e-08	fold change	-1.22	53.0448	0.0035	fold change	-1.28													74.7239	2e-05	fold change	1.45
DNAJC7	7266	DnaJ (Hsp40) homolog, subfamily C, member 7	3 out of 6	197.881	68.8051	1.1e-05	fold change	-1.21					68.4594	0.0139	fold change	-1.28									60.6163	2.7e-06	fold change	-1.37
LSM5	23658	LSM5 homolog, U6 small nuclear RNA associated (S. cerevisiae)	3 out of 6	197.543	91.8847	4.7e-11	fold change	-1.52									27.9985	0.05	fold change	-1.32					77.6603	0.0003	fold change	-1.47
MATR3	9782	matrin 3	3 out of 6	197.426	80.1513	0.0012	fold change	-1.29	83.0468	0.0224	fold change	-1.47					34.2278	0.021	fold change	-1.37
CREBRF	153222	CREB3 regulatory factor	3 out of 6	194.506	75.7312	1.4e-05	fold change	1.25													38.7735	0.013	fold change	1.32	80.0013	3.3e-05	fold change	1.49
ANAPC13	25847	anaphase promoting complex subunit 13	3 out of 6	193.421	80.859	4.9e-06	fold change	-1.3					80.5893	0.0149	fold change	-1.33									31.9726	0.0002	fold change	1.24
HSP90AA1	3320	heat shock protein 90kDa alpha (cytosolic), class A member 1	3 out of 6	192.753	95.3125	1.7e-09	fold change	-1.67					59.1506	0.0471	fold change	-1.24	38.2901	0.0027	fold change	-1.4
ACTR6	64431	ARP6 actin-related protein 6 homolog (yeast)	3 out of 6	191.613	78.5472	7.6e-06	fold change	-1.27					76.1661	0.0457	fold change	-1.31	36.8993	0.0046	fold change	-1.39
TMEM14C	51522	transmembrane protein 14C	3 out of 6	189.972	72.53	0.0001	fold change	-1.23	53.0448	0.0013	fold change	-1.28	64.3973	0.0212	fold change	-1.26
PCM1	5108	pericentriolar material 1	3 out of 6	189.495	70.6634	6.9e-05	fold change	-1.22					68.4594	0.0078	fold change	-1.28	50.3723	0.0009	fold change	-1.48
EIF4A2	1974	eukaryotic translation initiation factor 4A2	3 out of 6	187.856	72.53	0.001	fold change	-1.23					92.4112	0.0253	fold change	-1.42	22.9148	0.0061	fold change	-1.27
PPP2R3C	55012	protein phosphatase 2, regulatory subunit B'', gamma	3 out of 6	186.936	77.1676	4.5e-05	fold change	-1.26					71.496	0.0422	fold change	-1.29									38.2722	0.0315	fold change	1.27
ARL6IP5	10550	ADP-ribosylation-like factor 6 interacting protein 5	3 out of 6	186.157	74.0456	0.0029	fold change	-1.24					82.0371	0.0184	fold change	-1.34									30.0746	0.0004	fold change	1.23
C8orf59	401466	chromosome 8 open reading frame 59	3 out of 6	185.755	72.53	0.0002	fold change	-1.23					85.2268	0.0406	fold change	-1.36	27.9985	0.0251	fold change	-1.32
LYPLAL1	127018	lysophospholipase-like 1	3 out of 6	185.475	72.53	1.2e-05	fold change	-1.23	72.3129	0.0029	fold change	-1.37													40.6322	4.2e-05	fold change	1.28
RPL32	6161	ribosomal protein L32	3 out of 6	184.1	79.169	8.2e-09	fold change	-1.28					61.6105	0.0446	fold change	-1.25					43.3204	0.0433	fold change	1.54
C9orf78	51759	chromosome 9 open reading frame 78	3 out of 6	184.017	67.1637	5.8e-05	fold change	-1.2					86.7784	0.0017	fold change	-1.37									30.0746	0.0004	fold change	-1.23
TAX1BP1	8887	Tax1 (human T-cell leukemia virus type I) binding protein 1	3 out of 6	183.921	88.1259	1.6e-06	fold change	-1.42					61.6105	0.0035	fold change	-1.25									34.1843	0.0002	fold change	1.25
DDX1	1653	DEAD (Asp-Glu-Ala-Asp) box helicase 1	3 out of 6	182.755	72.53	5.2e-05	fold change	-1.23					66.1866	0.0355	fold change	-1.27	44.0381	0.0015	fold change	-1.44
HSPH1	10808	heat shock 105kDa/110kDa protein 1	3 out of 6	181.577	75.7312	9.1e-05	fold change	-1.25									81.5541	0.0042	fold change	-1.77					24.2918	0.0323	fold change	1.2
COX17	10063	COX17 cytochrome c oxidase assembly homolog (S. cerevisiae)	3 out of 6	181.14	92.0387	5.1e-15	fold change	-1.53					66.1866	0.0176	fold change	-1.27	22.9148	0.0435	fold change	-1.27
BTF3	689	basic transcription factor 3	3 out of 6	180.843	80.1513	5.7e-10	fold change	-1.29	62.4196	0.0307	fold change	-1.32													38.2722	0.0064	fold change	-1.27
KRCC1	51315	lysine-rich coiled-coil 1	3 out of 6	180.828	70.6634	3.7e-05	fold change	-1.22					82.0371	0.035	fold change	-1.34									28.1278	0.0256	fold change	1.22
SLC35A1	10559	solute carrier family 35 (CMP-sialic acid transporter), member A1	3 out of 6	180.432	70.6634	0.0011	fold change	-1.22					71.496	0.0201	fold change	-1.29									38.2722	0.0167	fold change	1.27
NGDN	25983	neuroguidin, EIF4E binding protein	3 out of 6	178.072	86.3931	3.6e-10	fold change	-1.4	41.8347	0.0087	fold change	-1.23	49.844	0.039	fold change	-1.2
TMEM126A	84233	transmembrane protein 126A	3 out of 6	176.214	85.6516	5.5e-09	fold change	-1.38					68.4594	0.0432	fold change	-1.28	22.103	0.0337	fold change	-1.26
ARGLU1	55082	arginine and glutamate rich 1	3 out of 6	175.693	70.6634	0.0106	fold change	-1.22					64.3973	0.0348	fold change	-1.26									40.6322	0.0066	fold change	-1.28
RPL9	6133	ribosomal protein L9	3 out of 6	175.607	74.0456	0.0225	fold change	-1.24	35.3752	0.0155	fold change	-1.2	66.1866	0.0313	fold change	-1.27
RPL31	6160	ribosomal protein L31	3 out of 6	175.59	97.9489	1.1e-08	fold change	-1.96									22.9148	0.0244	fold change	-1.27					54.7267	0.0035	fold change	-1.34
HELZ2	85441	helicase with zinc finger 2, transcriptional coactivator	3 out of 6	175.214	72.53	0.0002	fold change	1.23	72.3129	0.0018	fold change	1.37					30.3713	0.0034	fold change	1.34
MRPL35	51318	mitochondrial ribosomal protein L35	3 out of 6	174.603	85.6516	1e-09	fold change	-1.38									48.8315	0.0112	fold change	-1.47	40.12	0.0273	fold change	-1.38
SET	6418	SET nuclear oncogene	3 out of 6	174.167	70.6634	0.0003	fold change	-1.22					80.5893	0.0212	fold change	-1.33	22.9148	0.0183	fold change	-1.27
RPS15A	6210	ribosomal protein S15a	3 out of 6	173.53	72.53	0.0219	fold change	-1.23	66.7717	0.012	fold change	-1.34					34.2278	0.0077	fold change	-1.37
2019-03-06	10299	membrane-associated ring finger (C3HC4) 6, E3 ubiquitin protein ligase	3 out of 6	173.427	79.169	9e-07	fold change	1.28	43.9808	0.0472	fold change	1.24													50.2775	0.0017	fold change	-1.32
RDH14	57665	retinol dehydrogenase 14 (all-trans/9-cis/11-cis)	3 out of 6	173.213	75.7312	0.0001	fold change	-1.25									29.1402	0.027	fold change	-1.33					68.3415	0.0002	fold change	-1.41
SLU7	10569	SLU7 splicing factor homolog (S. cerevisiae)	3 out of 6	171.937	87.6332	1.8e-09	fold change	-1.41													41.3332	0.0462	fold change	1.44	42.9701	0.0013	fold change	1.29
EIF3E	3646	eukaryotic translation initiation factor 3, subunit E	3 out of 6	171.665	92.348	2.5e-09	fold change	-1.54					61.6105	0.0441	fold change	-1.25	17.7061	0.0394	fold change	-1.2
DEK	7913	DEK oncogene	3 out of 6	170.82	81.9457	0.0001	fold change	-1.32					68.4594	0.0371	fold change	-1.28	20.4144	0.0214	fold change	-1.24
RIOK2	55781	RIO kinase 2 (yeast)	3 out of 6	166.799	80.1513	4.9e-09	fold change	-1.29									50.3723	0.0014	fold change	-1.48					36.2753	0.0027	fold change	1.26
ALG13	79868	asparagine-linked glycosylation 13 homolog (S. cerevisiae)	3 out of 6	166.529	68.8051	4.8e-07	fold change	-1.21	50.5234	0.027	fold change	-1.27					47.2001	0.0027	fold change	-1.46
GPBP1	65056	GC-rich promoter binding protein 1	3 out of 6	166.396	79.169	2.5e-05	fold change	-1.28									24.8864	0.0017	fold change	-1.29					62.341	0.0002	fold change	1.38
CCDC59	29080	coiled-coil domain containing 59	3 out of 6	165.281	75.7312	5e-05	fold change	-1.25													41.7969	0.004	fold change	1.46	47.7532	0.0046	fold change	-1.31
UBE3A	7337	ubiquitin protein ligase E3A	3 out of 6	164.848	70.6634	0.0002	fold change	-1.22					66.1866	0.0438	fold change	-1.27	27.9985	0.01	fold change	-1.32
EIF2A	83939	eukaryotic translation initiation factor 2A, 65kDa	3 out of 6	159.967	72.53	0.0001	fold change	-1.23					66.1866	0.0177	fold change	-1.27	21.2508	0.0127	fold change	-1.25
SENP6	26054	SUMO1/sentrin specific peptidase 6	3 out of 6	159.531	67.1637	3.3e-05	fold change	-1.2					54.207	0.0141	fold change	-1.22					38.1601	0.0305	fold change	1.3
METAP2	10988	methionyl aminopeptidase 2	3 out of 6	155.963	87.6332	8.7e-08	fold change	-1.41									44.0381	0.0024	fold change	-1.44					24.2918	0.0017	fold change	1.2
TMEM126B	55863	transmembrane protein 126B	3 out of 6	152.667	77.1676	9e-06	fold change	-1.26	46.3594	0.0124	fold change	-1.25					29.1402	0.0358	fold change	-1.33
C16orf7	9605	chromosome 16 open reading frame 7	3 out of 6	152.637	72.53	9.9e-07	fold change	1.23	41.8347	0.0105	fold change	1.23													38.2722	5.5e-05	fold change	-1.27
MRFAP1L1	114932	Morf4 family associated protein 1-like 1	3 out of 6	152.02	83.3125	2.8e-06	fold change	-1.34	41.8347	0.0216	fold change	-1.23					26.8723	0.0137	fold change	-1.31
CWF19L2	143884	CWF19-like 2, cell cycle control (S. pombe)	3 out of 6	150.655	72.53	3.8e-07	fold change	-1.23									30.3713	0.0303	fold change	-1.34					47.7532	6.4e-05	fold change	1.31
AP1S2	8905	adaptor-related protein complex 1, sigma 2 subunit	3 out of 6	150.034	72.53	0.0058	fold change	-1.23					59.1506	0.0448	fold change	-1.24	18.3538	0.0101	fold change	-1.21
PLRG1	5356	pleiotropic regulator 1	3 out of 6	147.78	74.0456	1.2e-05	fold change	-1.24									35.4623	0.0002	fold change	-1.38					38.2722	0.0019	fold change	1.27
UQCRB	7381	ubiquinol-cytochrome c reductase binding protein	3 out of 6	147.493	90.225	2.9e-12	fold change	-1.47									29.1402	0.0087	fold change	-1.33					28.1278	1.8e-05	fold change	-1.22
CXorf26	51260	chromosome X open reading frame 26	3 out of 6	147.479	75.7312	1.1e-06	fold change	-1.25													43.6197	0.0229	fold change	1.56	28.1278	0.0012	fold change	1.22
LEPROTL1	23484	leptin receptor overlapping transcript-like 1	3 out of 6	146.758	70.6634	0.003	fold change	-1.22									25.8168	0.0284	fold change	-1.3					50.2775	0.0034	fold change	-1.32
RYBP	23429	RING1 and YY1 binding protein	3 out of 6	140.698	72.53	7.5e-06	fold change	1.23									20.4144	0.0229	fold change	-1.24					47.7532	0.0004	fold change	1.31
CBX3	11335	chromobox homolog 3	3 out of 6	139.316	87.6332	2e-11	fold change	-1.41									19.7106	0.0017	fold change	-1.23					31.9726	0.0067	fold change	-1.24
2019-09-15	9403	15 kDa selenoprotein	3 out of 6	137.053	68.8051	0.0046	fold change	-1.21													40.12	0.0321	fold change	1.38	28.1278	0.0111	fold change	-1.22
NCK1	4690	NCK adaptor protein 1	3 out of 6	134.324	68.8051	0.0003	fold change	-1.21									24.8864	0.023	fold change	-1.29					40.6322	3.9e-05	fold change	1.28
PIGF	5281	phosphatidylinositol glycan anchor biosynthesis, class F	3 out of 6	132.308	67.1637	5e-07	fold change	-1.2									26.8723	0.0188	fold change	-1.31					38.2722	0.0053	fold change	1.27
SMC3	9126	structural maintenance of chromosomes 3	3 out of 6	131.825	70.6634	3.4e-05	fold change	-1.22									24.8864	0.02	fold change	-1.29					36.2753	0.0061	fold change	-1.26
NUP37	79023	nucleoporin 37kDa	3 out of 6	131.717	70.6634	7.3e-06	fold change	-1.22									32.9259	0.0158	fold change	-1.36					28.1278	0.0062	fold change	1.22
CRBN	51185	cereblon	3 out of 6	120.437	75.7312	0.0004	fold change	-1.25									20.4144	0.0117	fold change	-1.24					24.2918	0.0055	fold change	1.2
