# Supplementary material for: Transcriptomic and Network Analysis Highlight the Association of Diabetes at Different Stages of Alzheimer’s Disease
Source: Front Neurosci. 2019 Nov 29;13:1273. doi: 10.3389/fnins.2019.01273 (PMC6895844; doi:10.3389/fnins.2019.01273)
Supplement: Supplementary file 4 [file Table_4.xlsx]

## Sheet: Supplementary table S4
Supplementary table S4. Integrative meta-analysis of gene expression datasets from advanced AD and T2D subjects.
Bioset 1: GSE97760-Peripheral blood from women with advanced Alzheimer's _vs_ normal.
Bioset 2: GSE69528-Blood type 2 diabetes mellitus patients _vs_ healthy controls.
Bioset 3: GSE34198-Whole blood of patients without myocardial infarction - diabetic _vs_ no diabetes.
Bioset 4: GSE15932-PBMC from patients with diabetes mellitus _vs_ healthy controls.
Bioset 5: GSE9006- PBMCs from type 2 diabetes patient at diagnosis _vs_ healthy controls.
Bioset 6: GSE13015-Blood from patient with Type 2 Diabetes _vs_ healthy controls- not significant genetic overlap.
The genes highlighted in yellow are the genes with the highest scores and specificity.
Gene	EntrezGene ID	Gene Description	Specificity	Overall Gene score	Score Bioset 1	p-value Bioset 1	activity type Bioset 1	activity value Bioset 1	Score Bioset 2	p-value Bioset 2	activity type Bioset 2	activity value Bioset 2	Score Bioset 3	p-value Bioset 3	activity type Bioset 3	activity value Bioset 3	Score Bioset 4	p-value Bioset 4	activity type Bioset 4	activity value Bioset 4	Score Bioset 5	p-value Bioset 5	activity type Bioset 5	activity value Bioset 5
TIA1	7072	TIA1 cytotoxic granule-associated RNA binding protein	5 out of 5	269.099	28.8859	1.1e-06	fold change	4.71	70.5846	0.0106	fold change	-1.36	56.6149	0.0292	fold change	-1.23	38.2901	0.0006	fold change	-1.4	74.7239	2.4e-06	fold change	1.45
AGPAT5	55326	1-acylglycerol-3-phosphate O-acyltransferase 5 (lysophosphatidic acid acyltransferase, epsilon)	5 out of 5	265.825	23.0033	7e-05	fold change	4.15	77.6482	0.0077	fold change	-1.41	83.3472	0.0338	fold change	-1.35	51.7513	0.029	fold change	-1.49	30.0746	0.0002	fold change	1.23
CAPRIN1	4076	cell cycle associated protein 1	5 out of 5	256.988	17.6775	3.8e-05	fold change	3.57	80.7754	0.0192	fold change	-1.44	49.844	0.0321	fold change	-1.2	76.7189	0.0004	fold change	-1.69	31.9726	0.0008	fold change	1.24
ZNF654	55279	zinc finger protein 654	5 out of 5	250.7	14.7994	3.4e-05	fold change	3.25	73.8705	0.0023	fold change	-1.38	52.0448	0.023	fold change	-1.21	22.103	0.0078	fold change	-1.26	87.8827	8.5e-05	fold change	1.59
MIB1	57534	mindbomb E3 ubiquitin protein ligase 1	5 out of 5	250.618	41.0728	4.7e-07	fold change	5.74	35.3752	0.0093	fold change	-1.2	59.1506	0.0051	fold change	-1.24	48.8315	0.017	fold change	-1.47	66.1883	0.0041	fold change	1.4
PPM1A	5494	protein phosphatase, Mg2+/Mn2+ dependent, 1A	5 out of 5	247.317	10.9602	0.001	fold change	2.74	98.3342	0.0048	fold change	-1.97	82.0371	0.0099	fold change	-1.34	19.7106	0.043	fold change	-1.23	36.2753	0.0003	fold change	1.26
DNAJB14	79982	DnaJ (Hsp40) homolog, subfamily B, member 14	5 out of 5	246.985	45.0471	1.3e-07	fold change	6.15	35.3752	0.0455	fold change	-1.2	83.3472	0.0237	fold change	-1.35	35.4623	0.0005	fold change	-1.38	47.7532	0.0029	fold change	-1.31
SLC25A36	55186	solute carrier family 25 (pyrimidine nucleotide carrier ), member 36	5 out of 5	221.017	21.5875	4.8e-06	fold change	4	66.7717	0.0034	fold change	-1.34	71.496	0.0168	fold change	-1.29	24.8864	0.0378	fold change	-1.29	36.2753	0.0169	fold change	-1.26
TBC1D9	23158	TBC1 domain family, member 9 (with GRAM domain)	5 out of 5	217.294	26.6139	0.0004	fold change	4.48	37.3779	0.0288	fold change	-1.21	71.496	0.0458	fold change	-1.29	24.8864	0.047	fold change	-1.29	56.9204	0.0081	fold change	1.35
BCLAF1	9774	BCL2-associated transcription factor 1	5 out of 5	212.55	17.0838	1.9e-05	fold change	3.51	75.1236	0.0132	fold change	-1.39	66.1866	0.0207	fold change	-1.27	27.9985	0.0275	fold change	-1.32	26.1575	0.0267	fold change	1.21
BTBD1	53339	BTB (POZ) domain containing 1	5 out of 5	208.222	20.9344	0.0019	fold change	3.94	83.0468	0.0115	fold change	-1.47	54.207	0.0245	fold change	-1.22	23.8761	0.0022	fold change	-1.28	26.1575	0.0011	fold change	-1.21
SOCS4	122809	suppressor of cytokine signaling 4	5 out of 5	205.882	18.266	2e-06	fold change	3.64	41.8347	0.0397	fold change	-1.23	64.3973	0.0283	fold change	-1.26	47.2001	0.0024	fold change	-1.46	34.1843	0.002	fold change	1.25
RPS6KA3	6197	ribosomal protein S6 kinase, 90kDa, polypeptide 3	5 out of 5	205.368	13.8996	1.3e-05	fold change	3.14	84.0986	0.0004	fold change	-1.48	49.844	0.0239	fold change	-1.2	21.2508	0.0415	fold change	-1.25	36.2753	0.0004	fold change	1.26
GNA13	10672	guanine nucleotide binding protein (G protein), alpha 13	5 out of 5	197.568	10.2168	0.0001	fold change	2.64	39.2983	0.0122	fold change	-1.22	80.5893	0.0185	fold change	-1.33	19.7106	0.0046	fold change	-1.23	47.7532	0.0142	fold change	1.31
HERC4	26091	HECT and RLD domain containing E3 ubiquitin protein ligase 4	5 out of 5	192.136	13.4493	6.9e-05	fold change	3.08	41.8347	0.0286	fold change	-1.23	49.844	0.0393	fold change	-1.2	44.0381	0.0328	fold change	-1.44	42.9701	0.0002	fold change	1.29
AP5M1	55745	adaptor-related protein complex 5, mu 1 subunit	5 out of 5	175.263	10.4347	3.8e-05	fold change	2.67	41.8347	0.0006	fold change	-1.23	54.207	0.0303	fold change	-1.22	25.8168	0.0274	fold change	-1.3	42.9701	0.0002	fold change	1.29
TSNAX	7257	translin-associated factor X	4 out of 5	298.315	77.421	3.2e-06	fold change	10.4	89.8553	0.0015	fold change	-1.57	68.4594	0.04	fold change	-1.28	62.5798	0.0049	fold change	1.57
CLEC2D	29121	C-type lectin domain family 2, member D	4 out of 5	271.385	28.3318	2.7e-07	fold change	4.65	62.4196	0.0157	fold change	-1.32	90.1323	0.0459	fold change	-1.4	90.501	0.0283	fold change	-1.98
SNCA	6622	synuclein, alpha (non A4 component of amyloid precursor)	4 out of 5	271.052	37.9291	0.0003	fold change	-5.47	89.8553	0.0414	fold change	-1.57					82.6515	0.0447	fold change	-1.79	60.6163	0.0448	fold change	1.37
ATM	472	ataxia telangiectasia mutated	4 out of 5	268.811	37.7242	1.5e-05	fold change	5.45	39.2983	0.0183	fold change	-1.22	94.4822	0.0453	fold change	-1.45	97.3066	0.0014	fold change	-2.44
STX7	8417	syntaxin 7	4 out of 5	264.789	44.8893	2.7e-06	fold change	6.12	58.2154	0.0177	fold change	-1.3	80.5893	0.0482	fold change	-1.33					81.0951	0.0001	fold change	1.5
MANEA	79694	mannosidase, endo-alpha	4 out of 5	258.063	39.9409	3.6e-07	fold change	5.63	62.4196	0.021	fold change	-1.32					79.3941	0.0039	fold change	-1.73	76.3079	0.0002	fold change	1.46
ITGA4	3676	integrin, alpha 4 (antigen CD49D, alpha 4 subunit of VLA-4 receptor)	4 out of 5	242.023	32.8095	5e-06	fold change	5.06	87.3454	0.0133	fold change	-1.52	71.496	0.0157	fold change	-1.29	50.3723	0.0108	fold change	-1.48
SUMO2	6613	SMT3 suppressor of mif two 3 homolog 2 (S. cerevisiae)	4 out of 5	241.361	11.0327	0.0007	fold change	2.75	80.7754	0.0028	fold change	-1.44	99.2753	0.0301	fold change	-1.67					50.2775	0.0004	fold change	-1.32
SCOC	60592	short coiled-coil protein	4 out of 5	238.382	56.8919	5.5e-06	fold change	7.23	43.9808	0.0139	fold change	-1.24	80.5893	0.0073	fold change	-1.33					56.9204	3.4e-05	fold change	1.35
RPL17	6139	ribosomal protein L17	4 out of 5	237.878	27.7283	0.0006	fold change	4.58	75.1236	0.0011	fold change	-1.39	73.7572	0.0496	fold change	-1.3	61.2693	0.0132	fold change	-1.56
MST4	51765	serine/threonine protein kinase MST4	4 out of 5	237.252	43.1734	2.7e-06	fold change	5.94	69.0713	0.0021	fold change	-1.35	82.0371	0.0132	fold change	-1.34					42.9701	0.0093	fold change	-1.29
SPOPL	339745	speckle-type POZ protein-like	4 out of 5	235.193	19.5491	3.5e-06	fold change	3.78	69.0713	0.0056	fold change	-1.35	82.0371	0.0461	fold change	-1.34					64.5353	1.5e-05	fold change	1.39
PTPN22	26191	protein tyrosine phosphatase, non-receptor type 22 (lymphoid)	4 out of 5	234.644	50.1339	6.6e-06	fold change	6.64	53.0448	0.0189	fold change	-1.28	56.6149	0.0323	fold change	-1.23	74.8503	0.015	fold change	-1.67
CCDC126	90693	coiled-coil domain containing 126	4 out of 5	233.419	31.0708	3.8e-07	fold change	4.91	92.1133	3.2e-05	fold change	-1.6					29.1402	0.0493	fold change	-1.33	81.0951	5.9e-07	fold change	1.5
SCML1	6322	sex comb on midleg-like 1 (Drosophila)	4 out of 5	233.257	37.9291	5.5e-05	fold change	5.47	95.6791	0.0005	fold change	-1.72					47.2001	0.0191	fold change	-1.46	52.4488	0.0045	fold change	1.33
GABPA	2551	GA binding protein transcription factor, alpha subunit 60kDa	4 out of 5	233.224	58.1849	7e-06	fold change	7.36	94.9956	0.0056	fold change	-1.69	52.0448	0.0304	fold change	-1.21	27.9985	0.0069	fold change	-1.32
ASF1A	25842	ASF1 anti-silencing function 1 homolog A (S. cerevisiae)	4 out of 5	231.516	13.2727	0.0005	fold change	3.06					76.1661	0.0322	fold change	-1.31	87.35	0.0052	fold change	-1.87	54.7267	0.0124	fold change	1.34
UFM1	51569	ubiquitin-fold modifier 1	4 out of 5	224.398	63.7902	2.2e-06	fold change	8.13	64.3468	0.0084	fold change	-1.33	66.1866	0.0332	fold change	-1.27					30.0746	0.0001	fold change	-1.23
SP4	6671	Sp4 transcription factor	4 out of 5	222.395	16.4826	3e-07	fold change	3.44	75.1236	0.0001	fold change	-1.39	77.5122	0.0378	fold change	-1.32	53.2765	0.0086	fold change	-1.5
CCDC132	55610	coiled-coil domain containing 132	4 out of 5	222.093	64.0566	6.2e-06	fold change	8.16	46.3594	0.0299	fold change	-1.25					45.4885	0.0006	fold change	-1.45	66.1883	2.7e-05	fold change	1.4
CLIP4	79745	CAP-GLY domain containing linker protein family, member 4	4 out of 5	220.915	47.4401	1.4e-06	fold change	6.42	79.5659	0.0354	fold change	-1.43					53.2765	0.0053	fold change	-1.5	40.6322	0.0018	fold change	1.28
SLC5A3	6526	solute carrier family 5 (sodium/myo-inositol cotransporter), member 3	4 out of 5	219.759	27.5296	1.1e-06	fold change	4.56	77.6482	0.0139	fold change	1.41					73.9492	0.0037	fold change	-1.66	40.6322	0.0398	fold change	1.28
SRSF1	6426	serine/arginine-rich splicing factor 1	4 out of 5	219.12	38.791	4e-08	fold change	5.54					83.3472	0.0424	fold change	-1.35	68.8544	0.0009	fold change	-1.62	28.1278	0.0003	fold change	1.22
ETNK1	55500	ethanolamine kinase 1	4 out of 5	218.835	31.9497	3.2e-08	fold change	4.99					49.844	0.0039	fold change	-1.2	47.2001	0.0256	fold change	-1.46	89.8408	1.2e-05	fold change	1.63
DCK	1633	deoxycytidine kinase	4 out of 5	218.699	36.6268	0.0001	fold change	5.35	80.7754	0.009	fold change	-1.44	64.3973	0.0371	fold change	-1.26	36.8993	0.0367	fold change	-1.39
UBE2W	55284	ubiquitin-conjugating enzyme E2W (putative)	4 out of 5	218.48	33.4961	2.3e-06	fold change	5.11	58.2154	0.011	fold change	-1.3	52.0448	0.0363	fold change	-1.21					74.7239	0.0004	fold change	1.45
FAM210B	116151	family with sequence similarity 210, member B	4 out of 5	217.281	54.2405	0.0001	fold change	-6.97					98.7381	0.0302	fold change	-1.63	34.2278	0.0085	fold change	-1.37	30.0746	0.0173	fold change	1.23
CCNC	892	cyclin C	4 out of 5	216.071	24.2296	2e-06	fold change	4.26	90.5453	0.0099	fold change	-1.58	64.3973	0.0367	fold change	-1.26	36.8993	0.0082	fold change	-1.39
CD2AP	23607	CD2-associated protein	4 out of 5	215.491	22.9415	4.9e-06	fold change	4.14	58.2154	0.0329	fold change	-1.3	61.6105	0.0082	fold change	-1.25	72.7241	0.0119	fold change	-1.65
PRPF4B	8899	PRP4 pre-mRNA processing factor 4 homolog B (yeast)	4 out of 5	214.284	20.7759	6.5e-06	fold change	3.92	83.0468	0.0068	fold change	-1.47	52.0448	0.0267	fold change	-1.21	58.416	0.0011	fold change	-1.54
CEP350	9857	centrosomal protein 350kDa	4 out of 5	213.72	38.791	5e-07	fold change	5.54					76.1661	0.029	fold change	-1.31	34.2278	0.0135	fold change	-1.37	64.5353	0.0005	fold change	1.39
PURA	5813	purine-rich element binding protein A	4 out of 5	213.604	12.5219	6.3e-06	fold change	2.96					86.7784	0.0381	fold change	-1.37	68.8544	0.0011	fold change	-1.62	45.4496	0.0054	fold change	1.3
TARDBP	23435	TAR DNA binding protein	4 out of 5	213.579	12.721	2.3e-05	fold change	2.99					59.1506	0.0235	fold change	-1.24	64.0467	0.0021	fold change	-1.58	77.6603	0.0013	fold change	-1.47
TRMT13	54482	tRNA methyltransferase 13 homolog (S. cerevisiae)	4 out of 5	213.563	56.5982	5e-06	fold change	7.2	37.3779	0.0268	fold change	-1.21					89.5127	0.0095	fold change	-1.94	30.0746	0.0248	fold change	1.23
MAP3K7	6885	mitogen-activated protein kinase kinase kinase 7	4 out of 5	210.189	26.0896	0.0128	fold change	4.43	70.5846	0.0286	fold change	-1.36	80.5893	0.022	fold change	-1.33	32.9259	0.002	fold change	-1.36
MORC3	23515	MORC family CW-type zinc finger 3	4 out of 5	209.93	24.2296	4.2e-07	fold change	4.26	91.088	0.0184	fold change	-1.59	59.1506	0.0413	fold change	-1.24	35.4623	0.0099	fold change	-1.38
UBA6	55236	ubiquitin-like modifier activating enzyme 6	4 out of 5	207.029	13.5969	0.0002	fold change	3.1					89.2507	0.0096	fold change	-1.39	34.2278	0.0142	fold change	-1.37	69.9536	0.0205	fold change	1.42
SON	6651	SON DNA binding protein	4 out of 5	206.929	22.1477	5.1e-05	fold change	4.06	72.3129	0.0005	fold change	-1.37					42.5148	0.0242	fold change	-1.43	69.9536	1.6e-06	fold change	1.42
CMPK1	51727	cytidine monophosphate (UMP-CMP) kinase 1, cytosolic	4 out of 5	205.638	44.8109	6.7e-05	fold change	6.11					91.181	0.0376	fold change	-1.41	35.4623	0.021	fold change	-1.38	34.1843	0.0029	fold change	-1.25
CR1	1378	complement component (3b/4b) receptor 1 (Knops blood group)	4 out of 5	203.283	13.6671	0.0003	fold change	3.11	75.1236	0.047	fold change	-1.39					29.1402	0.0194	fold change	1.33	85.3519	0.0005	fold change	1.55
ATAD1	84896	ATPase family, AAA domain containing 1	4 out of 5	201.476	50.8306	2.4e-08	fold change	6.69	41.8347	0.034	fold change	-1.23	61.6105	0.0191	fold change	-1.25	47.2001	0.0047	fold change	-1.46
PNISR	25957	PNN-interacting serine/arginine-rich protein	4 out of 5	200.796	25.7313	0.0001	fold change	4.4					88.3876	0.0453	fold change	-1.38	34.2278	0.0313	fold change	-1.37	52.4488	0.0007	fold change	-1.33
ADO	84890	2-aminoethanethiol (cysteamine) dioxygenase	4 out of 5	200.543	23.2611	5.5e-05	fold change	4.18					83.3472	0.0069	fold change	-1.35	59.7507	0.0063	fold change	-1.55	34.1843	0.0026	fold change	1.25
OTUD4	54726	OTU domain containing 4	4 out of 5	194.976	14.5776	0.0001	fold change	3.22	64.3468	0.03	fold change	-1.33	80.5893	0.0256	fold change	-1.33	35.4623	0.0167	fold change	-1.38
ZNF559	84527	zinc finger protein 559	4 out of 5	193.431	9.43028	0.0043	fold change	2.53					68.4594	0.0448	fold change	-1.28	47.2001	0.0062	fold change	-1.46	68.3415	0.0004	fold change	1.41
NUP160	23279	nucleoporin 160kDa	4 out of 5	192.332	9.76477	1.3e-05	fold change	2.58	58.2154	0.009	fold change	-1.3	68.4594	0.0337	fold change	-1.28	55.8928	0.0133	fold change	-1.52
TMF1	7110	TATA element modulatory factor 1	4 out of 5	191.489	58.097	4.4e-05	fold change	7.35	78.392	0.0055	fold change	-1.42					26.8723	0.041	fold change	-1.31	28.1278	0.0002	fold change	1.22
BBS10	79738	Bardet-Biedl syndrome 10	4 out of 5	191.034	38.231	0.0002	fold change	5.49	69.0713	0.0074	fold change	-1.35	52.0448	0.0075	fold change	-1.21	31.6867	0.0413	fold change	-1.35
LMBRD1	55788	LMBR1 domain containing 1	4 out of 5	190.462	16.0286	0.0078	fold change	3.39	37.3779	0.0011	fold change	-1.21	86.7784	0.0067	fold change	-1.37					50.2775	6.9e-06	fold change	1.32
SNX16	64089	sorting nexin 16	4 out of 5	189.828	31.1843	6e-05	fold change	4.92					56.6149	0.0362	fold change	-1.23	51.7513	0.0047	fold change	-1.49	50.2775	0.0155	fold change	1.32
ATP7A	538	ATPase, Cu++ transporting, alpha polypeptide	4 out of 5	189.157	19.4698	0.0001	fold change	3.77	55.3079	0.0122	fold change	-1.29	49.844	0.0073	fold change	-1.2					64.5353	0.0383	fold change	1.39
NUDT21	11051	nudix (nucleoside diphosphate linked moiety X)-type motif 21	4 out of 5	188.581	31.0708	3.5e-05	fold change	4.91	50.5234	0.0141	fold change	-1.27	56.6149	0.0432	fold change	-1.23	50.3723	0.0117	fold change	-1.48
AKAP11	11215	A kinase (PRKA) anchor protein 11	4 out of 5	187.535	28.5318	1.1e-05	fold change	4.67	48.5616	0.0082	fold change	-1.26	61.6105	0.0218	fold change	-1.25	48.8315	0.0149	fold change	-1.47
USP15	9958	ubiquitin specific peptidase 15	4 out of 5	186.649	16.4826	3.7e-06	fold change	3.44					77.5122	0.027	fold change	-1.32	62.5798	0.0331	fold change	1.57	30.0746	0.0129	fold change	1.23
GSKIP	51527	GSK3B interacting protein	4 out of 5	186.394	33.8804	4.9e-06	fold change	5.13	46.3594	0.0085	fold change	-1.25					22.9148	0.0389	fold change	-1.27	83.239	6.9e-05	fold change	1.52
LUC7L3	51747	LUC7-like 3 (S. cerevisiae)	4 out of 5	184.286	27.5296	3.5e-06	fold change	4.56					93.7559	0.0275	fold change	-1.44	32.9259	0.0013	fold change	-1.36	30.0746	0.0058	fold change	1.23
CNOT7	29883	CCR4-NOT transcription complex, subunit 7	4 out of 5	183.923	11.5226	0.0001	fold change	2.82	69.0713	0.0072	fold change	-1.35	77.5122	0.0255	fold change	-1.32	25.8168	0.0006	fold change	-1.3
CNOT3	4849	CCR4-NOT transcription complex, subunit 3	4 out of 5	183.367	11.2938	0.0061	fold change	-2.79	43.9808	0.0339	fold change	1.24					59.7507	0.0073	fold change	1.55	68.3415	2.1e-05	fold change	-1.41
TMX1	81542	thioredoxin-related transmembrane protein 1	4 out of 5	183.074	20.6308	9.2e-07	fold change	3.9					89.2507	0.0025	fold change	-1.39	22.9148	0.0053	fold change	-1.27	50.2775	0.0349	fold change	-1.32
PDE3B	5140	phosphodiesterase 3B, cGMP-inhibited	4 out of 5	181.966	11.2294	0.001	fold change	2.78	69.0713	0.0026	fold change	-1.35	59.1506	0.0424	fold change	-1.24	42.5148	0.0072	fold change	-1.43
STAG2	10735	stromal antigen 2	4 out of 5	180.913	41.9706	2.4e-06	fold change	5.8	53.0448	0.0052	fold change	-1.28	66.1866	0.0477	fold change	-1.27	19.7106	0.0293	fold change	-1.23
GNPDA2	132789	glucosamine-6-phosphate deaminase 2	4 out of 5	180.238	24.108	7.9e-07	fold change	4.25	46.3594	0.0151	fold change	-1.25					71.498	0.0302	fold change	-1.64	38.2722	0.002	fold change	1.27
WTAP	9589	Wilms tumor 1 associated protein	4 out of 5	180.114	31.8701	2.9e-05	fold change	4.98	46.3594	0.018	fold change	-1.25	73.7572	0.0392	fold change	-1.3					28.1278	0.0137	fold change	-1.22
ALS2	57679	amyotrophic lateral sclerosis 2 (juvenile)	4 out of 5	179.58	45.6905	6.1e-07	fold change	6.22					56.6149	0.0497	fold change	-1.23	47.2001	0.0061	fold change	-1.46	30.0746	0.0027	fold change	1.23
ZFYVE16	9765	zinc finger, FYVE domain containing 16	4 out of 5	177.008	19.1018	7.4e-05	fold change	3.73	41.8347	0.0223	fold change	-1.23	59.1506	0.0168	fold change	-1.24					56.9204	0.0008	fold change	1.35
CACYBP	27101	calcyclin binding protein	4 out of 5	175.745	16.2903	4.3e-06	fold change	3.42	77.6482	0.0129	fold change	-1.41					24.8864	0.0216	fold change	-1.29	56.9204	0.0003	fold change	-1.35
MED23	9439	mediator complex subunit 23	4 out of 5	173.04	20.9344	0.0003	fold change	3.94	37.3779	0.0064	fold change	-1.21	73.7572	0.0221	fold change	-1.3	40.9702	0.0014	fold change	-1.42
TCEA1	6917	transcription elongation factor A (SII), 1	4 out of 5	173.012	11.3792	7.5e-07	fold change	2.8	53.0448	0.0053	fold change	-1.28	80.5893	0.0081	fold change	-1.33	27.9985	0.0181	fold change	-1.32
UBR5	51366	ubiquitin protein ligase E3 component n-recognin 5	4 out of 5	172.962	11.2938	8.9e-05	fold change	2.79					49.844	0.0371	fold change	-1.2	29.1402	0.0011	fold change	-1.33	42.9701	0.0021	fold change	1.29
ZUFSP	221302	zinc finger with UFM1-specific peptidase domain	4 out of 5	172.369	23.4385	0.0002	fold change	4.2					56.6149	0.0332	fold change	-1.23	19.0036	0.024	fold change	-1.22	73.3116	1.9e-05	fold change	1.44
VPRBP	9730	Vpr (HIV-1) binding protein	4 out of 5	172.045	12.5219	6.3e-05	fold change	2.96	53.0448	0.0037	fold change	1.28					51.7513	0.0153	fold change	-1.49	54.7267	0.0034	fold change	1.34
SFPQ	6421	splicing factor proline/glutamine-rich	4 out of 5	171.305	10.5857	1.5e-05	fold change	2.69					61.6105	0.0339	fold change	-1.25	48.8315	0.0007	fold change	-1.47	50.2775	6.1e-05	fold change	-1.32
MED1	5469	mediator complex subunit 1	4 out of 5	171.193	11.3792	4.4e-05	fold change	2.8					96.2242	0.0042	fold change	-1.49	35.4623	0.0167	fold change	-1.38	28.1278	0.0002	fold change	-1.22
TXNDC9	10190	thioredoxin domain containing 9	4 out of 5	171.061	16.8699	6.3e-05	fold change	3.48					86.7784	0.0254	fold change	-1.37	29.1402	0.013	fold change	-1.33	38.2722	0.0033	fold change	1.27
DIS3	22894	DIS3 mitotic control homolog (S. cerevisiae)	4 out of 5	170.115	30.0734	5.6e-06	fold change	4.82	58.2154	0.011	fold change	-1.3					51.7513	0.0009	fold change	-1.49	30.0746	0.004	fold change	1.23
SLC38A2	54407	solute carrier family 38, member 2	4 out of 5	169.872	24.108	7.6e-09	fold change	4.25					86.7784	0.0273	fold change	-1.37	18.3538	0.0172	fold change	-1.21	40.6322	0.0001	fold change	1.28
CLASP2	23122	cytoplasmic linker associated protein 2	4 out of 5	169.747	32.6977	2.1e-05	fold change	5.05	86.0733	0.0095	fold change	-1.5					19.0036	0.0389	fold change	1.22	31.9726	0.0012	fold change	1.24
TMEM168	64418	transmembrane protein 168	4 out of 5	169.255	17.2837	1.9e-05	fold change	3.53	43.9808	0.0368	fold change	-1.24					39.6489	0.0013	fold change	-1.41	68.3415	0.0002	fold change	1.41
NAPEPLD	222236	N-acyl phosphatidylethanolamine phospholipase D	4 out of 5	167.593	9.27205	0.0004	fold change	2.51	39.2983	0.0286	fold change	-1.22					80.7507	0.0133	fold change	-1.76	38.2722	0.0054	fold change	1.27
CAND1	55832	cullin-associated and neddylation-dissociated 1	4 out of 5	166.02	15.4701	2.5e-06	fold change	3.33					56.6149	0.0199	fold change	-1.23	59.7507	0.0016	fold change	-1.55	34.1843	0.0102	fold change	1.25
WDR33	55339	WD repeat domain 33	4 out of 5	165.411	12.6435	0.0002	fold change	2.98	58.2154	0.0115	fold change	-1.3					62.5798	0.005	fold change	-1.57	31.9726	0.0056	fold change	1.24
VAMP4	8674	vesicle-associated membrane protein 4	4 out of 5	165.258	30.809	2e-07	fold change	4.89	53.0448	0.0426	fold change	-1.28					53.2765	0.0129	fold change	-1.5	28.1278	0.0034	fold change	1.22
PIK3R1	5295	phosphoinositide-3-kinase, regulatory subunit 1 (alpha)	4 out of 5	165.129	12.1476	5.2e-05	fold change	2.91					71.496	0.0407	fold change	-1.29	57.1932	0.0043	fold change	-1.53	24.2918	0.0194	fold change	-1.2
SCAMP1	9522	secretory carrier membrane protein 1	4 out of 5	163.869	35.8408	0.0002	fold change	5.29					61.6105	0.0311	fold change	-1.25	38.2901	0.0046	fold change	-1.4	28.1278	0.0003	fold change	1.22
SRP72	6731	signal recognition particle 72kDa	4 out of 5	163.178	12.721	9.5e-05	fold change	2.99					83.3472	0.0171	fold change	-1.35	32.9259	0.0117	fold change	-1.36	34.1843	0.004	fold change	1.25
EIF3J	8669	eukaryotic translation initiation factor 3, subunit J	4 out of 5	163.09	11.2938	0.0002	fold change	2.79	39.2983	0.0292	fold change	-1.22	68.4594	0.0131	fold change	-1.28	44.0381	0.0015	fold change	-1.44
FBXO28	23219	F-box protein 28	4 out of 5	162.737	16.1873	1.3e-05	fold change	3.41	43.9808	0.0021	fold change	-1.24					34.2278	0.0036	fold change	-1.37	68.3415	3e-05	fold change	1.41
PIK3C2A	5286	phosphatidylinositol-4-phosphate 3-kinase, catalytic subunit type 2 alpha	4 out of 5	161.352	16.089	1e-05	fold change	3.4	86.0733	0.0102	fold change	-1.5					22.9148	0.0283	fold change	-1.27	36.2753	0.0002	fold change	1.26
CYB5R4	51167	cytochrome b5 reductase 4	4 out of 5	160.95	15.3987	0.0322	fold change	3.32	43.9808	0.0071	fold change	-1.24	71.496	0.0478	fold change	-1.29					30.0746	0.0188	fold change	1.23
MRPL12	6182	mitochondrial ribosomal protein L12	4 out of 5	160.186	13.1141	1.1e-06	fold change	3.04	64.3468	0.0007	fold change	1.33					27.9985	0.001	fold change	1.32	54.7267	2e-06	fold change	-1.34
RYK	6259	receptor-like tyrosine kinase	4 out of 5	160.081	16.1873	8.1e-06	fold change	3.41	48.5616	0.0077	fold change	-1.26	68.4594	0.0141	fold change	-1.28	26.8723	0.0043	fold change	-1.31
SMC4	10051	structural maintenance of chromosomes 4	4 out of 5	160.049	14.7144	9.3e-05	fold change	3.24					61.6105	0.0411	fold change	-1.25	51.7513	0.0213	fold change	-1.49	31.9726	0.0221	fold change	1.24
FAM214A	56204	family with sequence similarity 214, member A	4 out of 5	159.962	12.6435	0.0002	fold change	2.98	73.8705	0.0008	fold change	-1.38					27.9985	0.0482	fold change	-1.32	45.4496	0.0024	fold change	1.3
ZNF84	7637	zinc finger protein 84	4 out of 5	159.585	26.0896	2.2e-05	fold change	4.43					64.3973	0.0175	fold change	-1.26	40.9702	0.0002	fold change	-1.42	28.1278	0.0474	fold change	1.22
EPS15	2060	epidermal growth factor receptor pathway substrate 15	4 out of 5	159.539	14.5776	7.4e-06	fold change	3.22					61.6105	0.0333	fold change	-1.25	53.2765	0.0075	fold change	-1.5	30.0746	0.0124	fold change	-1.23
MTRR	4552	5-methyltetrahydrofolate-homocysteine methyltransferase reductase	4 out of 5	158.083	13.4493	0.0007	fold change	3.08	41.8347	0.0056	fold change	-1.23					72.7241	0.0004	fold change	-1.65	30.0746	0.001	fold change	1.23
TNPO1	3842	transportin 1	4 out of 5	156.94	16.3876	4.1e-05	fold change	3.43	53.0448	0.0024	fold change	-1.28	52.0448	0.0241	fold change	-1.21	35.4623	0.0036	fold change	-1.38
NUP35	129401	nucleoporin 35kDa	4 out of 5	156.311	10.2168	2.8e-05	fold change	2.64	58.2154	0.0159	fold change	-1.3					59.7507	0.0022	fold change	-1.55	28.1278	0.0058	fold change	1.22
NXT2	55916	nuclear transport factor 2-like export factor 2	4 out of 5	155.787	13.5969	0.0003	fold change	3.1					68.4594	0.0249	fold change	-1.28	19.0036	0.0174	fold change	-1.22	54.7267	0.0083	fold change	1.34
ANGEL2	90806	angel homolog 2 (Drosophila)	4 out of 5	155.576	28.6489	1.1e-05	fold change	4.68					59.1506	0.0389	fold change	-1.24	39.6489	0.0034	fold change	-1.41	28.1278	0.0016	fold change	1.22
PSME4	23198	proteasome (prosome, macropain) activator subunit 4	4 out of 5	154.09	14.2635	0.0002	fold change	3.18					82.0371	0.0032	fold change	-1.34	25.8168	0.0418	fold change	-1.3	31.9726	0.0278	fold change	-1.24
MORF4L2	9643	mortality factor 4 like 2	4 out of 5	152.72	10.8106	9.5e-05	fold change	2.72	55.3079	0.0117	fold change	-1.29	66.1866	0.0094	fold change	-1.27	20.4144	0.0083	fold change	-1.24
SELT	51714	selenoprotein T	4 out of 5	150.804	22.3735	0.0001	fold change	4.08					68.4594	0.0235	fold change	-1.28	27.9985	0.0035	fold change	-1.32	31.9726	0.0004	fold change	1.24
FRYL	285527	FRY-like	4 out of 5	148.104	12.2172	6.2e-07	fold change	2.92					49.844	0.0376	fold change	-1.2	38.2901	0.0015	fold change	-1.4	47.7532	0.0019	fold change	1.31
PAPD4	167153	PAP associated domain containing 4	4 out of 5	147.763	11.4624	0.0002	fold change	2.81					59.1506	0.0446	fold change	-1.24	26.8723	0.0136	fold change	-1.31	50.2775	0.0001	fold change	1.32
SMC6	79677	structural maintenance of chromosomes 6	4 out of 5	147.209	32.8095	7.4e-06	fold change	5.06					49.844	0.0492	fold change	-1.2	30.3713	0.0048	fold change	-1.34	34.1843	0.0131	fold change	1.25
KLHL7	55975	kelch-like 7 (Drosophila)	4 out of 5	147.007	11.4624	0.0012	fold change	2.81	39.2983	0.0028	fold change	-1.22					53.2765	0.0004	fold change	-1.5	42.9701	0.0005	fold change	-1.29
INSIG2	51141	insulin induced gene 2	4 out of 5	146.835	25.3407	0.0003	fold change	4.37					59.1506	0.0143	fold change	-1.24	30.3713	0.0195	fold change	-1.34	31.9726	0.0013	fold change	1.24
NMD3	51068	NMD3 homolog (S. cerevisiae)	4 out of 5	145.735	26.969	2.6e-05	fold change	4.51	41.8347	0.0378	fold change	-1.23	52.0448	0.0266	fold change	-1.21	24.8864	0.0004	fold change	-1.29
ZNF45	7596	zinc finger protein 45	4 out of 5	145.17	33.1778	8.3e-05	fold change	5.09					49.844	0.0416	fold change	-1.2	23.8761	0.0364	fold change	-1.28	38.2722	0.0048	fold change	1.27
KIAA0528	9847	KIAA0528	4 out of 5	145.147	21.6666	5.1e-05	fold change	4.01					64.3973	0.0324	fold change	-1.26	32.9259	0.0053	fold change	-1.36	26.1575	0.0102	fold change	1.21
AAK1	22848	AP2 associated kinase 1	4 out of 5	141.985	11.2294	0.0022	fold change	2.78					83.3472	0.0385	fold change	-1.35	21.2508	0.004	fold change	-1.25	26.1575	0.0397	fold change	-1.21
EML4	27436	echinoderm microtubule associated protein like 4	4 out of 5	141.224	9.16693	0.0003	fold change	2.49					66.1866	0.0332	fold change	-1.27	31.6867	0.0005	fold change	-1.35	34.1843	0.0088	fold change	1.25
SLC36A4	120103	solute carrier family 36 (proton/amino acid symporter), member 4	4 out of 5	135.668	9.70309	3.7e-06	fold change	2.57	37.3779	0.0338	fold change	1.21	56.6149	0.0289	fold change	-1.23					31.9726	0.0075	fold change	1.24
SMARCA5	8467	SWI/SNF related, matrix associated, actin dependent regulator of chromatin, subfamily a, member 5	4 out of 5	133.894	16.4826	0.0003	fold change	3.44					64.3973	0.0339	fold change	-1.26	24.8864	0.006	fold change	-1.29	28.1278	0.0163	fold change	-1.22
N4BP2L1	90634	NEDD4 binding protein 2-like 1	4 out of 5	129.748	10.2934	0.0114	fold change	2.65					61.6105	0.0176	fold change	-1.25	31.6867	0.0042	fold change	-1.35	26.1575	9.2e-05	fold change	1.21
STK38L	23012	serine/threonine kinase 38 like	4 out of 5	127.835	21.8453	8.7e-05	fold change	4.03					52.0448	0.0241	fold change	-1.21	25.8168	0.0288	fold change	-1.3	28.1278	0.0066	fold change	1.22
TBL1XR1	79718	transducin (beta)-like 1 X-linked receptor 1	4 out of 5	127.585	18.7612	6.5e-06	fold change	3.69	35.3752	0.0351	fold change	-1.2					27.9985	0.0019	fold change	-1.32	45.4496	0.0106	fold change	-1.3
DNM1L	10059	dynamin 1-like	4 out of 5	126.303	23.9651	1e-06	fold change	4.24	46.3594	0.0068	fold change	-1.25					31.6867	0.0034	fold change	-1.35	24.2918	0.0017	fold change	1.2
FAM133B	257415	family with sequence similarity 133, member B	4 out of 5	125.454	20.4604	0.0004	fold change	3.88	41.8347	0.0026	fold change	-1.23					24.8864	0.0391	fold change	-1.29	38.2722	0.0252	fold change	1.27
DTWD1	56986	DTW domain containing 1	4 out of 5	124.613	12.9767	3.2e-06	fold change	3.02	50.5234	0.037	fold change	-1.27					29.1402	0.0093	fold change	-1.33	31.9726	4.3e-05	fold change	1.24
KIAA1429	25962	KIAA1429	4 out of 5	123.819	10.3573	0.0001	fold change	2.66	62.4196	0.0155	fold change	-1.32					22.9148	0.0111	fold change	-1.27	28.1278	0.0001	fold change	1.22
CMAHP	8418	cytidine monophospho-N-acetylneuraminic acid hydroxylase, pseudogene	4 out of 5	122.108	18.5887	0.0003	fold change	3.67	39.2983	0.0243	fold change	-1.22					21.2508	0.0201	fold change	-1.25	42.9701	0.0007	fold change	1.29
MACF1	23499	microtubule-actin crosslinking factor 1	4 out of 5	110.609	13.5132	5.8e-05	fold change	3.09	50.5234	0.023	fold change	1.27					20.4144	0.0216	fold change	-1.24	26.1575	0.0409	fold change	1.21
METTL21A	151194	methyltransferase like 21A	4 out of 5	105.892	11.4624	0.0001	fold change	2.81	48.5616	0.0054	fold change	-1.26					19.7106	0.0165	fold change	-1.23	26.1575	0.0033	fold change	1.21
AHSP	51327	alpha hemoglobin stabilizing protein	3 out of 5	253.507	63.5268	1.1e-05	fold change	-8.1									94.9758	0.0052	fold change	-2.19	95.0047	0.013	fold change	1.83
CLK1	1195	CDC-like kinase 1	3 out of 5	251.773	82.0533	7.2e-06	fold change	11.9	94.9956	0.0148	fold change	-1.69									74.7239	0.0003	fold change	-1.45
UBE2D3	7323	ubiquitin-conjugating enzyme E2D 3	3 out of 5	220.857	76.8793	1.3e-07	fold change	10.2					89.2507	0.0079	fold change	-1.39					54.7267	0.0032	fold change	-1.34
PPP1R12A	4659	protein phosphatase 1, regulatory subunit 12A	3 out of 5	218.82	84.1199	9.3e-08	fold change	12.9					89.2507	0.0257	fold change	-1.39					45.4496	0.0238	fold change	-1.3
GP1BB	2812	glycoprotein Ib (platelet), beta polypeptide	3 out of 5	215.576	44.7063	1.3e-05	fold change	-6.1									89.7747	0.0044	fold change	1.95	81.0951	0.0091	fold change	-1.5
STEAP4	79689	STEAP family member 4	3 out of 5	215.549	45.4203	1.6e-05	fold change	6.19	75.1236	0.0419	fold change	-1.39									95.0047	0.0017	fold change	1.83
FAM126B	285172	family with sequence similarity 126, member B	3 out of 5	213.764	62.5947	3.7e-06	fold change	7.94	86.6341	0.0117	fold change	-1.51									64.5353	0.0007	fold change	1.39
RANBP2	5903	RAN binding protein 2	3 out of 5	213.071	73.9908	1.2e-06	fold change	9.72									57.1932	0.001	fold change	-1.53	81.8867	8.8e-07	fold change	1.51
ZNF260	339324	zinc finger protein 260	3 out of 5	211.828	88.5818	1.5e-08	fold change	16.4									80.2761	0.0264	fold change	-1.75	42.9701	0.004	fold change	1.29
ARHGAP5	394	Rho GTPase activating protein 5	3 out of 5	211.572	62.9541	3.7e-06	fold change	8.01									80.2761	0.0008	fold change	-1.75	68.3415	0.0019	fold change	1.41
ZNF302	55900	zinc finger protein 302	3 out of 5	210.852	46.2124	5.4e-05	fold change	6.3									86.9792	0.0002	fold change	-1.86	77.6603	0.0042	fold change	1.47
NAMPT	10135	nicotinamide phosphoribosyltransferase	3 out of 5	208.237	10.7336	0.0001	fold change	2.71	99.0668	0.0126	fold change	-2.08									98.4368	0.0005	fold change	2.29
MALAT1	378938	metastasis associated lung adenocarcinoma transcript 1 (non-protein coding)	3 out of 5	204.918	17.8459	0.0006	fold change	3.59									89.7747	0.0409	fold change	1.95	47.7532	0.0128	fold change	1.31
CA1	759	carbonic anhydrase I	3 out of 5	202.488	39.7548	0.0009	fold change	-5.61									74.8503	0.0479	fold change	-1.67	87.8827	0.032	fold change	1.59
IGIP	492311	IgA-inducing protein homolog (Bos taurus)	3 out of 5	201.214	67.2531	7.4e-07	fold change	8.59									65.6194	0.0034	fold change	-1.59	68.3415	0.0001	fold change	1.41
CHI3L1	1116	chitinase 3-like 1 (cartilage glycoprotein-39)	3 out of 5	199.571	15.6211	0.0047	fold change	-3.35	87.6332	0.0194	fold change	-1.53					96.3168	0.0029	fold change	2.3
BTAF1	9044	BTAF1 RNA polymerase II, B-TFIID transcription factor-associated, 170kDa (Mot1 homolog, S. cerevisiae)	3 out of 5	198.64	47.7943	7.4e-08	fold change	6.45					85.2268	0.0282	fold change	-1.36	65.6194	0.0003	fold change	-1.59
DCAF12	25853	DDB1 and CUL4 associated factor 12	3 out of 5	198.041	30.5517	2e-05	fold change	-4.86					91.181	0.0492	fold change	-1.41					76.3079	0.0231	fold change	1.46
GYPB	2994	glycophorin B (MNS blood group)	3 out of 5	197.234	57.3592	8.7e-06	fold change	-7.26					96.9049	0.0376	fold change	-1.52					42.9701	0.0075	fold change	1.29
ENPP4	22875	ectonucleotide pyrophosphatase/phosphodiesterase 4 (putative)	3 out of 5	196.646	29.621	9.5e-09	fold change	4.78					77.5122	0.042	fold change	-1.32	89.5127	0.029	fold change	-1.94
NR1D2	9975	nuclear receptor subfamily 1, group D, member 2	3 out of 5	196.086	48.58	5e-07	fold change	6.51									65.6194	0.0078	fold change	-1.59	81.8867	0.0142	fold change	-1.51
RABGGTB	5876	Rab geranylgeranyltransferase, beta subunit	3 out of 5	195.865	68.6351	6.5e-07	fold change	8.79					61.6105	0.0499	fold change	-1.25	65.6194	0.0043	fold change	-1.59
PSIP1	11168	PC4 and SFRS1 interacting protein 1	3 out of 5	194.996	95.4035	4.9e-09	fold change	26.8					80.5893	0.0272	fold change	-1.33	19.0036	0.0315	fold change	-1.22
POU2F2	5452	POU class 2 homeobox 2	3 out of 5	194.967	60.6664	0.0002	fold change	-7.65	64.3468	0.005	fold change	1.33									69.9536	6.5e-06	fold change	1.42
CASD1	64921	CAS1 domain containing 1	3 out of 5	192.863	65.8692	1.2e-05	fold change	8.42	53.0448	0.0031	fold change	-1.28					73.9492	0.0253	fold change	-1.66
CCDC91	55297	coiled-coil domain containing 91	3 out of 5	192.176	65.1423	0.0005	fold change	8.32					73.7572	0.0158	fold change	-1.3	53.2765	0.0126	fold change	-1.5
PHF20L1	51105	PHD finger protein 20-like 1	3 out of 5	190.819	85.4292	1.1e-06	fold change	13.6	62.4196	0.0014	fold change	-1.32									42.9701	0.0019	fold change	1.29
FCHO2	115548	FCH domain only 2	3 out of 5	190.432	25.8612	0.0001	fold change	4.41					71.496	0.0269	fold change	-1.29					93.0752	0.0004	fold change	1.74
FGFR1OP2	26127	FGFR1 oncogene partner 2	3 out of 5	189.724	54.1641	3.1e-06	fold change	6.96					61.6105	0.0043	fold change	-1.25	73.9492	0.0029	fold change	-1.66
JMJD1C	221037	jumonji domain containing 1C	3 out of 5	189.688	16.7778	0.0002	fold change	3.47	84.0986	0.0095	fold change	-1.48									88.8115	0.0002	fold change	1.61
TRAT1	50852	T cell receptor associated transmembrane adaptor 1	3 out of 5	188.864	18.4547	0.0001	fold change	3.66	96.4599	0.0054	fold change	-1.74					73.9492	0.0469	fold change	-1.66
RRAS2	22800	related RAS viral (r-ras) oncogene homolog 2	3 out of 5	188.558	49.5835	5.4e-06	fold change	6.59	46.3594	0.0172	fold change	-1.25					92.6149	0.0195	fold change	-2.07
ZNF780A	284323	zinc finger protein 780A	3 out of 5	188.139	38.791	8e-06	fold change	5.54									79.3941	0.0242	fold change	-1.73	69.9536	1.7e-06	fold change	1.42
FAM69A	388650	family with sequence similarity 69, member A	3 out of 5	187.498	46.9184	4.9e-06	fold change	6.35									90.3016	0.0024	fold change	-1.97	50.2775	0.0275	fold change	1.32
PREPL	9581	prolyl endopeptidase-like	3 out of 5	187.113	46.074	3.6e-07	fold change	6.29									74.8503	0.0013	fold change	-1.67	66.1883	7.4e-06	fold change	1.4
PTPRC	5788	protein tyrosine phosphatase, receptor type, C	3 out of 5	186.867	60.3326	1.5e-07	fold change	7.59	96.4599	0.0042	fold change	-1.74									30.0746	0.0002	fold change	1.23
NAA30	122830	N(alpha)-acetyltransferase 30, NatC catalytic subunit	3 out of 5	186.767	41.8561	1.1e-11	fold change	5.79									84.2943	0.0053	fold change	-1.81	60.6163	0.0011	fold change	1.37
NFXL1	152518	nuclear transcription factor, X-box binding-like 1	3 out of 5	186.387	31.4784	1.6e-07	fold change	4.95									77.2487	0.0355	fold change	-1.7	77.6603	3.9e-05	fold change	1.47
CHORDC1	26973	cysteine and histidine-rich domain (CHORD) containing 1	3 out of 5	186.316	47.1778	1.1e-05	fold change	6.39	62.4196	0.0021	fold change	-1.32					76.7189	0.0156	fold change	-1.69
MGAM	8972	maltase-glucoamylase (alpha-glucosidase)	3 out of 5	185.734	20.0179	0.0014	fold change	3.83	69.0713	0.0237	fold change	-1.35									96.6445	0.0012	fold change	1.97
SGPP1	81537	sphingosine-1-phosphate phosphatase 1	3 out of 5	185.462	19.1018	8.6e-05	fold change	3.73					92.4112	0.0022	fold change	-1.42	73.9492	0.0053	fold change	-1.66
RRM2B	50484	ribonucleotide reductase M2 B (TP53 inducible)	3 out of 5	184.804	30.5517	7.5e-06	fold change	4.86	89.8553	0.0073	fold change	-1.57	64.3973	0.0456	fold change	-1.26
RNFT1	51136	ring finger protein, transmembrane 1	3 out of 5	184.582	30.1916	4.6e-05	fold change	4.83	89.8553	0.0037	fold change	-1.57									64.5353	1.6e-06	fold change	1.39
MAT2B	27430	methionine adenosyltransferase II, beta	3 out of 5	184.239	27.7283	9.5e-07	fold change	4.58	92.1133	0.0438	fold change	-1.6	64.3973	0.03	fold change	-1.26
SCAF11	9169	SR-related CTD-associated factor 11	3 out of 5	184.186	74.5657	2.8e-08	fold change	9.8	77.6482	0.0072	fold change	-1.41									31.9726	0.0004	fold change	1.24
FAM18B1	51030	family with sequence similarity 18, member B1	3 out of 5	183.601	29.8977	4.2e-05	fold change	4.8	85.2442	0.0095	fold change	-1.49	68.4594	0.0399	fold change	-1.28
STRADB	55437	STE20-related kinase adaptor beta	3 out of 5	183.596	53.1887	1.3e-05	fold change	-6.88									89.7747	0.0044	fold change	-1.95	40.6322	0.0441	fold change	1.28
MBTPS2	51360	membrane-bound transcription factor peptidase, site 2	3 out of 5	183.52	32.6977	3.4e-06	fold change	5.05									88.4815	0.0006	fold change	-1.9	62.341	0.0004	fold change	1.38
ROCK1	6093	Rho-associated, coiled-coil containing protein kinase 1	3 out of 5	183.268	63.0056	3.1e-06	fold change	8.03	88.2893	0.0497	fold change	-1.54									31.9726	0.0004	fold change	-1.24
ARGLU1	55082	arginine and glutamate rich 1	3 out of 5	182.685	77.6554	5.3e-07	fold change	10.6					64.3973	0.0348	fold change	-1.26					40.6322	0.0066	fold change	-1.28
ZNF644	84146	zinc finger protein 644	3 out of 5	181.228	47.1489	1.6e-08	fold change	6.38					68.4594	0.0066	fold change	-1.28	65.6194	0.0029	fold change	-1.59
PTPN11	5781	protein tyrosine phosphatase, non-receptor type 11	3 out of 5	181.179	79.4231	0.0002	fold change	-11					73.7572	0.0135	fold change	-1.3	22.9148	0.022	fold change	-1.27
ARL5A	26225	ADP-ribosylation factor-like 5A	3 out of 5	180.841	56.5982	5.8e-06	fold change	7.2	73.8705	0.0109	fold change	-1.38					50.3723	0.0034	fold change	-1.48
TMEM154	201799	transmembrane protein 154	3 out of 5	180.565	14.5169	0.0003	fold change	3.21					88.3876	0.0297	fold change	-1.38					77.6603	0.0004	fold change	1.47
ABCB10	23456	ATP-binding cassette, sub-family B (MDR/TAP), member 10	3 out of 5	179.8	27.4019	6.7e-05	fold change	4.55					86.7784	0.0159	fold change	-1.37	65.6194	0.0076	fold change	-1.59
MAP4K5	11183	mitogen-activated protein kinase kinase kinase kinase 5	3 out of 5	179.147	33.702	5.7e-07	fold change	5.12					71.496	0.0322	fold change	-1.29	73.9492	0.009	fold change	-1.66
LTN1	26046	listerin E3 ubiquitin protein ligase 1	3 out of 5	178.786	28.8859	0.0007	fold change	4.71	88.2893	0.0051	fold change	-1.54	61.6105	0.0098	fold change	-1.25
CLEC7A	64581	C-type lectin domain family 7, member A	3 out of 5	178.736	23.5752	8.1e-05	fold change	4.21	77.6482	0.0432	fold change	-1.41	77.5122	0.0287	fold change	-1.32
PTCD3	55037	pentatricopeptide repeat domain 3	3 out of 5	178.477	57.9656	3.8e-05	fold change	7.33									47.2001	0.0246	fold change	-1.46	73.3116	0.0006	fold change	1.44
CNIH	10175	cornichon homolog (Drosophila)	3 out of 5	178.056	12.5731	1e-05	fold change	2.97	93.9867	0.0053	fold change	-1.66	71.496	0.0301	fold change	-1.29
SHPRH	257218	SNF2 histone linker PHD RING helicase, E3 ubiquitin protein ligase	3 out of 5	177.808	21.8453	7.3e-06	fold change	4.03									82.6515	0.0059	fold change	-1.79	73.3116	0.0002	fold change	1.44
PLEKHF2	79666	pleckstrin homology domain containing, family F (with FYVE domain) member 2	3 out of 5	177.301	35.1035	1.2e-06	fold change	5.24	83.0468	0.0108	fold change	-1.47	59.1506	0.036	fold change	-1.24
UBE3A	7337	ubiquitin protein ligase E3A	3 out of 5	175.802	81.6167	9.9e-07	fold change	11.7					66.1866	0.0438	fold change	-1.27	27.9985	0.01	fold change	-1.32
LCORL	254251	ligand dependent nuclear receptor corepressor-like	3 out of 5	175.545	82.3167	3.3e-07	fold change	12									24.8864	0.0374	fold change	-1.29	68.3415	3.6e-05	fold change	1.41
NT5C2	22978	5'-nucleotidase, cytosolic II	3 out of 5	175.262	42.2244	7.3e-05	fold change	5.83					80.5893	0.0162	fold change	-1.33					52.4488	0.0082	fold change	1.33
SLC4A7	9497	solute carrier family 4, sodium bicarbonate cotransporter, member 7	3 out of 5	174.547	42.6934	4.2e-06	fold change	5.89	70.5846	0.0198	fold change	-1.36					61.2693	0.0257	fold change	-1.56
LRPPRC	10128	leucine-rich pentatricopeptide repeat containing	3 out of 5	173.678	66.9595	1.1e-06	fold change	8.57									61.2693	0.0009	fold change	-1.56	45.4496	0.0014	fold change	1.3
ABCE1	6059	ATP-binding cassette, sub-family E (OABP), member 1	3 out of 5	173.456	10.8764	4.7e-06	fold change	2.73					80.5893	0.0478	fold change	-1.33	81.9901	0.002	fold change	-1.78
MLL3	58508	myeloid/lymphoid or mixed-lineage leukemia 3	3 out of 5	173.379	22.4717	1.6e-05	fold change	4.09	93.9867	0.0018	fold change	-1.66									56.9204	0.0002	fold change	1.35
SNRPE	6635	small nuclear ribonucleoprotein polypeptide E	3 out of 5	172.677	26.837	0.0002	fold change	4.5									79.6521	0.0047	fold change	1.74	34.1843	7.3e-05	fold change	-1.25
AHNAK	79026	AHNAK nucleoprotein	3 out of 5	172.459	31.5948	7.7e-05	fold change	4.96	62.4196	0.0009	fold change	1.32									78.4449	0.0271	fold change	-1.48
GNAQ	2776	guanine nucleotide binding protein (G protein), q polypeptide	3 out of 5	172.255	9.56652	0.0003	fold change	2.55	98.1528	0.0004	fold change	-1.96									64.5353	0.0002	fold change	1.39
MEX3C	51320	mex-3 homolog C (C. elegans)	3 out of 5	171.486	52.0709	4.8e-07	fold change	6.79	37.3779	0.0188	fold change	-1.21	82.0371	0.044	fold change	-1.34
PTGS2	5743	prostaglandin-endoperoxide synthase 2 (prostaglandin G/H synthase and cyclooxygenase)	3 out of 5	171.336	11.3792	0.0003	fold change	2.8	60.0572	0.0117	fold change	-1.31									99.9001	4.2e-05	fold change	5.11
IFIT3	3437	interferon-induced protein with tetratricopeptide repeats 3	3 out of 5	171.324	11.1012	0.036	fold change	-2.76	97.8818	0.0017	fold change	1.94									62.341	0.0264	fold change	1.38
ZRANB2	9406	zinc finger, RAN-binding domain containing 2	3 out of 5	171.212	55.7358	0.0013	fold change	7.1					54.207	0.0201	fold change	-1.22	61.2693	0.0027	fold change	-1.56
TMEM106B	54664	transmembrane protein 106B	3 out of 5	171.202	29.5072	2.6e-05	fold change	4.77	77.6482	0.0015	fold change	-1.41					64.0467	0.0158	fold change	-1.58
CREBZF	58487	CREB/ATF bZIP transcription factor	3 out of 5	171.136	55.5747	1.3e-06	fold change	7.09									70.1115	0.0109	fold change	-1.63	45.4496	0.0049	fold change	-1.3
ZNF286A	57335	zinc finger protein 286A	3 out of 5	170.891	60.6664	3e-06	fold change	7.65									73.9492	0.0055	fold change	-1.66	36.2753	0.011	fold change	1.26
MXI1	4601	MAX interactor 1	3 out of 5	170.339	23.8683	0.0001	fold change	-4.23	89.8553	0.0152	fold change	-1.57	56.6149	0.0356	fold change	-1.23
KATNBL1	79768	katanin p80 subunit B-like 1	3 out of 5	169.476	61.8888	6.7e-07	fold change	7.82					77.5122	0.0404	fold change	-1.32					30.0746	0.0166	fold change	1.23
2019-03-01	55016	membrane-associated ring finger (C3HC4) 1, E3 ubiquitin protein ligase	3 out of 5	169.207	23.3459	1.2e-05	fold change	4.19	85.2442	0.0288	fold change	-1.49									60.6163	0.0244	fold change	1.37
SMARCAD1	56916	SWI/SNF-related, matrix-associated actin-dependent regulator of chromatin, subfamily a, containing DEAD/H box 1	3 out of 5	168.817	61.1008	4.6e-05	fold change	7.73	50.5234	0.0051	fold change	-1.27					57.1932	0.0105	fold change	-1.53
TCP1	6950	t-complex 1	3 out of 5	168.748	23.5752	9.3e-06	fold change	4.21	80.7754	0.0128	fold change	-1.44	64.3973	0.0208	fold change	-1.26
BUB3	9184	budding uninhibited by benzimidazoles 3 homolog (yeast)	3 out of 5	167.169	15.3987	2.9e-06	fold change	3.32					85.2268	0.0376	fold change	-1.36	66.5433	0.0029	fold change	-1.6
PRNP	5621	prion protein	3 out of 5	166.973	16.8699	0.0002	fold change	3.48	81.6433	0.0154	fold change	-1.45	68.4594	0.017	fold change	-1.28
LRRK2	120892	leucine-rich repeat kinase 2	3 out of 5	166.754	9.99604	3.3e-05	fold change	2.61	64.3468	0.0387	fold change	-1.33	92.4112	0.0422	fold change	-1.42
IREB2	3658	iron-responsive element binding protein 2	3 out of 5	166.459	10.5857	0.0004	fold change	2.69	96.723	0.0006	fold change	-1.75	59.1506	0.01	fold change	-1.24
ZNF532	55205	zinc finger protein 532	3 out of 5	165.975	48.0936	5.2e-06	fold change	6.48									77.2487	0.0026	fold change	-1.7	40.6322	0.0036	fold change	1.28
COMMD8	54951	COMM domain containing 8	3 out of 5	165.97	19.3863	0.0004	fold change	3.76	69.0713	0.0066	fold change	-1.35	77.5122	0.0228	fold change	-1.32
NEK7	140609	NIMA (never in mitosis gene a)-related kinase 7	3 out of 5	165.48	9.43028	0.0016	fold change	2.53	96.8992	0.0053	fold change	-1.77	59.1506	0.0488	fold change	-1.24
DDX17	10521	DEAD (Asp-Glu-Ala-Asp) box helicase 17	3 out of 5	165.329	17.8459	1e-06	fold change	3.59									53.2765	0.0031	fold change	1.5	94.2063	0.0089	fold change	-1.8
ARAP2	116984	ArfGAP with RhoGAP domain, ankyrin repeat and PH domain 2	3 out of 5	165.327	23.2611	4.9e-06	fold change	4.18	87.6332	1.4e-05	fold change	1.53					54.4324	0.0119	fold change	-1.51
CCDC82	79780	coiled-coil domain containing 82	3 out of 5	164.791	65.1423	4e-05	fold change	8.32									47.2001	0.0274	fold change	-1.46	52.4488	0.0002	fold change	1.33
BTLA	151888	B and T lymphocyte associated	3 out of 5	164.718	51.7904	7.4e-07	fold change	6.76									32.9259	0.0359	fold change	-1.36	80.0013	0.0005	fold change	1.49
MSANTD4	84437	Myb/SANT-like DNA-binding domain containing 4 with coiled-coils	3 out of 5	164.703	43.1734	8.5e-06	fold change	5.94									38.2901	0.0076	fold change	-1.4	83.239	3e-05	fold change	1.52
GOLT1B	51026	golgi transport 1B	3 out of 5	164.282	25.5006	1.6e-05	fold change	4.38					77.5122	0.0323	fold change	-1.32	61.2693	0.0003	fold change	-1.56
USP47	55031	ubiquitin specific peptidase 47	3 out of 5	163.777	60.9555	1.9e-06	fold change	7.7									50.3723	0.0208	fold change	-1.48	52.4488	3.4e-05	fold change	1.33
CCNT2	905	cyclin T2	3 out of 5	163.695	50.596	0.0004	fold change	6.68	70.5846	0.0189	fold change	-1.36					42.5148	0.0022	fold change	-1.43
ZNF33A	7581	zinc finger protein 33A	3 out of 5	162.927	21.9452	3.9e-06	fold change	4.04	76.5849	0.0006	fold change	-1.4	64.3973	0.0103	fold change	-1.26
VNN3	55350	vanin 3	3 out of 5	162.803	14.1819	0.0003	fold change	3.17	72.3129	0.0216	fold change	-1.37									76.3079	0.0237	fold change	1.46
MBNL2	10150	muscleblind-like splicing regulator 2	3 out of 5	162.451	49.3286	6.6e-05	fold change	6.57									74.8503	0.0002	fold change	-1.67	38.2722	0.0029	fold change	1.27
PEX3	8504	peroxisomal biogenesis factor 3	3 out of 5	162.41	39.4079	1.4e-06	fold change	5.59									72.7241	0.0092	fold change	-1.65	50.2775	0.0003	fold change	1.32
BCL11B	64919	B-cell CLL/lymphoma 11B (zinc finger protein)	3 out of 5	162.255	16.6649	0.0048	fold change	3.46									77.2487	0.0295	fold change	-1.7	68.3415	4.8e-06	fold change	-1.41
FTSJD1	55783	FtsJ methyltransferase domain containing 1	3 out of 5	162.065	9.35904	0.0005	fold change	2.52									79.3941	0.0106	fold change	-1.73	73.3116	0.0008	fold change	1.44
HAUS6	54801	HAUS augmin-like complex, subunit 6	3 out of 5	161.732	21.6666	4.4e-06	fold change	4.01									70.1115	0.0144	fold change	-1.63	69.9536	0.0008	fold change	1.42
KLF6	1316	Kruppel-like factor 6	3 out of 5	161.695	31.0708	9.3e-05	fold change	4.91									39.6489	0.0098	fold change	1.41	90.9753	3e-05	fold change	1.65
BIRC3	330	baculoviral IAP repeat containing 3	3 out of 5	161.531	21.3179	1.6e-07	fold change	3.98					76.1661	0.0347	fold change	-1.31	64.0467	0.0101	fold change	-1.58
ANKDD1A	348094	ankyrin repeat and death domain containing 1A	3 out of 5	160.867	26.4854	2.7e-05	fold change	-4.47	58.2154	0.05	fold change	1.3	76.1661	0.0179	fold change	-1.31
RRBP1	6238	ribosome binding protein 1 homolog 180kDa (dog)	3 out of 5	160.751	31.7384	0.0003	fold change	4.97	92.1133	0.0038	fold change	1.6					36.8993	0.0266	fold change	1.39
CSNK1G3	1456	casein kinase 1, gamma 3	3 out of 5	160.532	37.7242	1.3e-06	fold change	5.45	87.3454	0.0128	fold change	-1.52					35.4623	0.0003	fold change	-1.38
MTDH	92140	metadherin	3 out of 5	160.305	36.6268	4.4e-06	fold change	5.35					86.7784	0.012	fold change	-1.37	36.8993	0.0041	fold change	-1.39
CNTNAP2	26047	contactin associated protein-like 2	3 out of 5	159.335	28.8859	0.0229	fold change	4.71	97.5229	0.0066	fold change	-1.82					32.9259	0.0212	fold change	-1.36
GNG2	54331	guanine nucleotide binding protein (G protein), gamma 2	3 out of 5	159.313	13.2727	0.0012	fold change	3.06	81.6433	0.0239	fold change	-1.45	64.3973	0.0459	fold change	-1.26
IBTK	25998	inhibitor of Bruton agammaglobulinemia tyrosine kinase	3 out of 5	159.246	22.027	1.9e-05	fold change	4.05					88.3876	0.0276	fold change	-1.38	48.8315	0.0139	fold change	-1.47
RRP15	51018	ribosomal RNA processing 15 homolog (S. cerevisiae)	3 out of 5	159.125	24.108	1.4e-05	fold change	4.25					59.1506	0.0395	fold change	-1.24	75.8668	0.0086	fold change	-1.68
ADD3	120	adducin 3 (gamma)	3 out of 5	158.583	15.9321	0.0002	fold change	3.38					97.1628	0.0372	fold change	-1.53	45.4885	0.0393	fold change	1.45
ZNF268	10795	zinc finger protein 268	3 out of 5	158.466	76.1174	3.4e-05	fold change	10.1									36.8993	0.0336	fold change	-1.39	45.4496	0.0019	fold change	1.3
PPIG	9360	peptidylprolyl isomerase G (cyclophilin G)	3 out of 5	157.596	32.0698	5.9e-05	fold change	5					89.2507	0.0169	fold change	-1.39					36.2753	0.002	fold change	-1.26
BDP1	55814	B double prime 1, subunit of RNA polymerase III transcription initiation factor IIIB	3 out of 5	157.404	34.8646	3.4e-05	fold change	5.21									65.6194	0.0255	fold change	-1.59	56.9204	0.0009	fold change	1.35
MATR3	9782	matrin 3	3 out of 5	157.216	39.9409	1.5e-06	fold change	5.63	83.0468	0.0224	fold change	-1.47					34.2278	0.021	fold change	-1.37
FBXO7	25793	F-box protein 7	3 out of 5	156.975	31.1843	9.3e-06	fold change	-4.92	97.7919	0.0071	fold change	-1.9					27.9985	0.0355	fold change	-1.32
BTBD7	55727	BTB (POZ) domain containing 7	3 out of 5	156.845	21.3179	3.5e-06	fold change	3.98									54.4324	0.0113	fold change	-1.51	81.0951	1.1e-06	fold change	1.5
CCAR1	55749	cell division cycle and apoptosis regulator 1	3 out of 5	156.69	25.9748	4.8e-05	fold change	4.42					85.2268	0.0421	fold change	-1.36	45.4885	0.0019	fold change	-1.45
C9orf85	138241	chromosome 9 open reading frame 85	3 out of 5	156.49	31.9497	2.8e-06	fold change	4.99	53.0448	0.0009	fold change	-1.28	71.496	0.0102	fold change	-1.29
FXYD5	53827	FXYD domain containing ion transport regulator 5	3 out of 5	156.315	75.5184	0.0002	fold change	-9.98									23.8761	0.0254	fold change	1.28	56.9204	4.1e-05	fold change	-1.35
FNDC3A	22862	fibronectin type III domain containing 3A	3 out of 5	156.18	26.969	3.7e-07	fold change	4.51	53.0448	0.0424	fold change	-1.28	76.1661	0.0282	fold change	-1.31
ANKRD12	23253	ankyrin repeat domain 12	3 out of 5	156.17	66.3236	6.5e-06	fold change	8.47									32.9259	0.0098	fold change	-1.36	56.9204	3.4e-05	fold change	1.35
HNRNPK	3190	heterogeneous nuclear ribonucleoprotein K	3 out of 5	155.835	9.10175	0.0003	fold change	2.48	78.392	0.0019	fold change	-1.42									68.3415	8.1e-09	fold change	-1.41
G2E3	55632	G2/M-phase specific E3 ubiquitin protein ligase	3 out of 5	155.677	40.9195	1.7e-07	fold change	5.72									78.4818	0.0008	fold change	-1.72	36.2753	0.0001	fold change	1.26
ZC3H14	79882	zinc finger CCCH-type containing 14	3 out of 5	155.434	12.5219	7.5e-06	fold change	2.96	81.6433	0.0026	fold change	-1.45					61.2693	0.0015	fold change	-1.56
ACADM	34	acyl-CoA dehydrogenase, C-4 to C-12 straight chain	3 out of 5	154.482	18.1452	2.3e-05	fold change	3.63					73.7572	0.0444	fold change	-1.3	62.5798	0.0117	fold change	-1.57
ZNF160	90338	zinc finger protein 160	3 out of 5	154.008	51.6855	9.9e-06	fold change	6.75					52.0448	0.0105	fold change	-1.21					50.2775	0.0054	fold change	-1.32
CPEB2	132864	cytoplasmic polyadenylation element binding protein 2	3 out of 5	153.878	65.5875	1.6e-08	fold change	8.37	58.2154	0.0209	fold change	-1.3									30.0746	0.0173	fold change	1.23
EIF1AX	1964	eukaryotic translation initiation factor 1A, X-linked	3 out of 5	153.69	9.90707	0.0008	fold change	2.6									84.9358	0.0018	fold change	-1.83	58.8471	0.0019	fold change	-1.36
CAPN7	23473	calpain 7	3 out of 5	151.994	40.5953	2e-05	fold change	5.68	75.1236	0.0012	fold change	-1.39									36.2753	0.0002	fold change	1.26
CROT	54677	carnitine O-octanoyltransferase	3 out of 5	151.932	63.0573	0.0011	fold change	-8.04	66.7717	0.0038	fold change	1.34					22.103	0.0065	fold change	-1.26
ARFIP1	27236	ADP-ribosylation factor interacting protein 1	3 out of 5	150.653	32.1908	1.7e-05	fold change	5.01					88.3876	0.005	fold change	-1.38					30.0746	0.027	fold change	1.23
NCF1	653361	neutrophil cytosolic factor 1	3 out of 5	150.452	9.27205	0.025	fold change	-2.51									90.9025	0.0002	fold change	1.99	50.2775	0.0183	fold change	-1.32
MZT1	440145	mitotic spindle organizing protein 1	3 out of 5	149.951	63.7373	2.2e-05	fold change	8.11	58.2154	0.0051	fold change	-1.3					27.9985	0.0254	fold change	-1.32
WDR36	134430	WD repeat domain 36	3 out of 5	149.834	24.108	7.9e-06	fold change	4.25									80.2761	0.0007	fold change	-1.75	45.4496	0.0025	fold change	1.3
SACM1L	22908	SAC1 suppressor of actin mutations 1-like (yeast)	3 out of 5	149.185	11.0327	0.0002	fold change	2.75					95.637	0.0321	fold change	-1.47	42.5148	0.0099	fold change	-1.43
OXR1	55074	oxidation resistance 1	3 out of 5	149.159	18.266	5.1e-07	fold change	3.64					76.1661	0.01	fold change	-1.31					54.7267	1.3e-05	fold change	1.34
UBA5	79876	ubiquitin-like modifier activating enzyme 5	3 out of 5	148.996	23.8683	7.2e-06	fold change	4.23									74.8503	0.0019	fold change	-1.67	50.2775	0.0032	fold change	1.32
UHMK1	127933	U2AF homology motif (UHM) kinase 1	3 out of 5	148.733	33.702	5.5e-05	fold change	5.12					56.6149	0.042	fold change	-1.23	58.416	0.0398	fold change	-1.54
MIER3	166968	mesoderm induction early response 1, family member 3	3 out of 5	148.579	75.2219	1.5e-06	fold change	9.93									47.2001	0.0278	fold change	-1.46	26.1575	0.0007	fold change	1.21
PION	54103	pigeon homolog (Drosophila)	3 out of 5	148.228	9.10175	0.0003	fold change	2.48					49.844	0.008	fold change	-1.2					89.2825	0.0001	fold change	1.62
TSEN15	116461	tRNA splicing endonuclease 15 homolog (S. cerevisiae)	3 out of 5	147.234	17.5844	0.0025	fold change	3.56					73.7572	0.0294	fold change	-1.3	55.8928	0.0487	fold change	-1.52
RBAK	57786	RB-associated KRAB zinc finger	3 out of 5	147.146	47.1489	3.6e-05	fold change	6.38									35.4623	0.008	fold change	-1.38	64.5353	2.2e-05	fold change	1.39
RAD50	10111	RAD50 homolog (S. cerevisiae)	3 out of 5	147.121	11.7842	0.0005	fold change	2.86									64.0467	0.0044	fold change	-1.58	71.2901	5.2e-06	fold change	1.43
CASP8	841	caspase 8, apoptosis-related cysteine peptidase	3 out of 5	146.763	22.6773	4e-05	fold change	4.11	92.1133	0.0047	fold change	-1.6									31.9726	0.031	fold change	1.24
ZNF567	163081	zinc finger protein 567	3 out of 5	146.451	33.078	0.0003	fold change	5.08									65.6194	0.0195	fold change	-1.59	47.7532	0.0019	fold change	1.31
DYRK2	8445	dual-specificity tyrosine-(Y)-phosphorylation regulated kinase 2	3 out of 5	146.327	18.3709	6.9e-06	fold change	3.65	48.5616	0.0125	fold change	-1.26					79.3941	0.0066	fold change	-1.73
C8orf59	401466	chromosome 8 open reading frame 59	3 out of 5	146.035	32.8095	3.2e-06	fold change	5.06					85.2268	0.0406	fold change	-1.36	27.9985	0.0251	fold change	-1.32
IMPA1	3612	inositol(myo)-1(or 4)-monophosphatase 1	3 out of 5	145.385	39.9409	2.1e-07	fold change	5.63					73.7572	0.0475	fold change	-1.3	31.6867	0.0364	fold change	-1.35
SP3	6670	Sp3 transcription factor	3 out of 5	145.379	10.2168	0.0006	fold change	2.64	43.9808	0.0161	fold change	-1.24	91.181	0.022	fold change	-1.41
NUCB2	4925	nucleobindin 2	3 out of 5	145.173	11.2938	0.0063	fold change	2.79									44.0381	0.0049	fold change	-1.44	89.8408	0.0014	fold change	-1.63
FAM98B	283742	family with sequence similarity 98, member B	3 out of 5	145.068	43.1734	3.2e-06	fold change	5.94									65.6194	0.0071	fold change	-1.59	36.2753	0.0393	fold change	1.26
PIGM	93183	phosphatidylinositol glycan anchor biosynthesis, class M	3 out of 5	144.744	25.6196	2.4e-05	fold change	4.39					64.3973	0.013	fold change	-1.26					54.7267	2.4e-06	fold change	1.34
ATXN3	4287	ataxin 3	3 out of 5	144.685	25.6196	2.9e-06	fold change	4.39	80.7754	0.0083	fold change	1.44					38.2901	0.0232	fold change	-1.4
ZNF420	147923	zinc finger protein 420	3 out of 5	144.105	38.4222	1.3e-08	fold change	5.51									71.498	0.0007	fold change	-1.64	34.1843	0.0034	fold change	1.25
MAGT1	84061	magnesium transporter 1	3 out of 5	143.86	28.0013	4.8e-07	fold change	4.61					93.7559	0.029	fold change	-1.44	22.103	0.0237	fold change	-1.26
HSPA13	6782	heat shock protein 70kDa family, member 13	3 out of 5	143.678	54.126	5.5e-06	fold change	6.95									53.2765	0.0071	fold change	-1.5	36.2753	0.0039	fold change	1.26
AGL	178	amylo-alpha-1, 6-glucosidase, 4-alpha-glucanotransferase	3 out of 5	143.442	45.9086	8.5e-06	fold change	6.26					52.0448	0.0055	fold change	-1.21	45.4885	0.0022	fold change	-1.45
EXOC5	10640	exocyst complex component 5	3 out of 5	143.285	26.6139	3.6e-06	fold change	4.48									59.7507	0.0305	fold change	-1.55	56.9204	0.0007	fold change	1.35
SF3B1	23451	splicing factor 3b, subunit 1, 155kDa	3 out of 5	143.243	39.4079	4.8e-05	fold change	5.59	35.3752	0.001	fold change	-1.2	68.4594	0.0249	fold change	-1.28
DDHD1	80821	DDHD domain containing 1	3 out of 5	142.858	27.6187	3.6e-07	fold change	4.57									83.2667	0.0097	fold change	-1.8	31.9726	0.008	fold change	1.24
SAMD9	54809	sterile alpha motif domain containing 9	3 out of 5	142.675	12.6435	7.6e-05	fold change	2.98	55.3079	0.0038	fold change	1.29									74.7239	0.0007	fold change	1.45
USP38	84640	ubiquitin specific peptidase 38	3 out of 5	142.467	9.56652	0.0001	fold change	2.55					61.6105	0.0313	fold change	-1.25					71.2901	9.1e-06	fold change	1.43
CCNG2	901	cyclin G2	3 out of 5	141.649	25.5006	1.1e-05	fold change	4.38	86.0733	9.5e-05	fold change	-1.5									30.0746	0.0017	fold change	1.23
GCFC1	94104	GC-rich sequence DNA-binding factor 1	3 out of 5	141.197	69.5681	3.1e-06	fold change	8.9									23.8761	0.027	fold change	-1.28	47.7532	0.001	fold change	1.31
SET	6418	SET nuclear oncogene	3 out of 5	140.879	37.3754	2.9e-06	fold change	5.43					80.5893	0.0212	fold change	-1.33	22.9148	0.0183	fold change	-1.27
EDEM3	80267	ER degradation enhancer, mannosidase alpha-like 3	3 out of 5	140.858	46.5489	1.2e-08	fold change	6.33									35.4623	0.0094	fold change	-1.38	58.8471	0.0004	fold change	1.36
FAM126A	84668	family with sequence similarity 126, member A	3 out of 5	140.665	10.9602	0.0006	fold change	2.74									59.7507	0.0013	fold change	-1.55	69.9536	1.8e-05	fold change	1.42
TMED5	50999	transmembrane emp24 protein transport domain containing 5	3 out of 5	140.487	20.1597	1.7e-05	fold change	3.85					82.0371	0.0197	fold change	-1.34	38.2901	1.6e-05	fold change	-1.4
TRA2B	6434	transformer 2 beta homolog (Drosophila)	3 out of 5	140.31	13.6671	1.5e-06	fold change	3.11					91.181	0.0194	fold change	-1.41	35.4623	0.0065	fold change	-1.38
CD99L2	83692	CD99 molecule-like 2	3 out of 5	139.982	58.6737	1.1e-06	fold change	-7.38	60.0572	0.0002	fold change	1.31					21.2508	0.013	fold change	1.25
MAP9	79884	microtubule-associated protein 9	3 out of 5	139.822	46.7469	3.5e-07	fold change	6.34									34.2278	0.0437	fold change	-1.37	58.8471	8.1e-05	fold change	1.36
ANKRD46	157567	ankyrin repeat domain 46	3 out of 5	139.62	17.3854	1e-05	fold change	3.54					56.6149	0.0328	fold change	-1.23	65.6194	0.014	fold change	-1.59
GLS	2744	glutaminase	3 out of 5	139.611	20.8378	2.2e-06	fold change	3.93									64.0467	0.0106	fold change	-1.58	54.7267	0.01	fold change	1.34
LMF1	64788	lipase maturation factor 1	3 out of 5	139.577	21.2354	0.0002	fold change	-3.97									26.8723	0.0045	fold change	1.31	91.4695	3.9e-06	fold change	-1.67
ZNF295	49854	zinc finger protein 295	3 out of 5	139.152	21.8453	3e-08	fold change	4.03									62.5798	0.0014	fold change	-1.57	54.7267	0.0016	fold change	1.34
PCM1	5108	pericentriolar material 1	3 out of 5	138.991	20.1597	4.4e-06	fold change	3.85					68.4594	0.0078	fold change	-1.28	50.3723	0.0009	fold change	-1.48
AZI2	64343	5-azacytidine induced 2	3 out of 5	138.828	17.6775	3.7e-06	fold change	3.57					56.6149	0.044	fold change	-1.23					64.5353	3.5e-05	fold change	1.39
FAM108B1	51104	family with sequence similarity 108, member B1	3 out of 5	138.641	9.4897	0.0188	fold change	2.54	48.5616	0.0037	fold change	-1.26	80.5893	0.0303	fold change	-1.33
USP10	9100	ubiquitin specific peptidase 10	3 out of 5	138.547	11.8588	0.0033	fold change	2.87	64.3468	0.0193	fold change	-1.33									62.341	0.0009	fold change	1.38
TNFAIP8	25816	tumor necrosis factor, alpha-induced protein 8	3 out of 5	138.441	28.7992	1.1e-08	fold change	4.7	81.6433	0.0023	fold change	-1.45					27.9985	0.0226	fold change	-1.32
VPS36	51028	vacuolar protein sorting 36 homolog (S. cerevisiae)	3 out of 5	138.427	14.5776	1.8e-06	fold change	3.22					88.3876	0.0394	fold change	-1.38	35.4623	0.0002	fold change	-1.38
LOC401397	401397	uncharacterized LOC401397	3 out of 5	137.813	13.2727	1.6e-05	fold change	3.06	53.0448	0.0126	fold change	-1.28	71.496	0.0426	fold change	-1.29
MGAT1	4245	mannosyl (alpha-1,3-)-glycoprotein beta-1,2-N-acetylglucosaminyltransferase	3 out of 5	137.787	68.5129	4.7e-06	fold change	-8.77	46.3594	0.0013	fold change	1.25					22.9148	0.0331	fold change	1.27
BCL11A	53335	B-cell CLL/lymphoma 11A (zinc finger protein)	3 out of 5	137.713	14.5169	0.0007	fold change	3.21									62.5798	0.0008	fold change	-1.57	60.6163	0.0009	fold change	1.37
SSB	6741	Sjogren syndrome antigen B (autoantigen La)	3 out of 5	137.476	11.0327	0.0014	fold change	2.75					76.1661	0.0373	fold change	-1.31					50.2775	0.0036	fold change	-1.32
GPR65	8477	G protein-coupled receptor 65	3 out of 5	137.14	11.1012	0.0003	fold change	2.76					80.5893	0.0376	fold change	-1.33					45.4496	0.0052	fold change	1.3
ZEB2	9839	zinc finger E-box binding homeobox 2	3 out of 5	136.97	13.8146	5.5e-05	fold change	3.13					49.844	0.0409	fold change	-1.2					73.3116	0.0082	fold change	1.44
ARMC1	55156	armadillo repeat containing 1	3 out of 5	136.544	9.56652	0.0003	fold change	2.55					64.3973	0.0359	fold change	-1.26	62.5798	0.0052	fold change	-1.57
GORAB	92344	golgin, RAB6-interacting	3 out of 5	136.227	40.024	2.3e-05	fold change	5.64	46.3594	0.0101	fold change	-1.25	49.844	0.0074	fold change	-1.2
RBBP4	5928	retinoblastoma binding protein 4	3 out of 5	136.224	36.1954	2.4e-05	fold change	5.32									31.6867	0.0098	fold change	-1.35	68.3415	0.0023	fold change	-1.41
ITGAV	3685	integrin, alpha V	3 out of 5	135.706	34.9758	2.2e-05	fold change	5.22	58.2154	0.0194	fold change	-1.3					42.5148	0.0054	fold change	-1.43
RNF145	153830	ring finger protein 145	3 out of 5	135.614	39.127	2.4e-05	fold change	5.57									44.0381	0.0097	fold change	1.44	52.4488	2.2e-05	fold change	1.33
CDC34	997	cell division cycle 34 homolog (S. cerevisiae)	3 out of 5	135.552	36.9085	0.0004	fold change	-5.37					73.7572	0.0338	fold change	-1.3	24.8864	0.0264	fold change	1.29
AHCTF1	25909	AT hook containing transcription factor 1	3 out of 5	135.18	36.3325	1.1e-05	fold change	5.33	58.2154	0.0029	fold change	-1.3									40.6322	0.0004	fold change	1.28
GLIPR1	11010	GLI pathogenesis-related 1	3 out of 5	134.695	9.82596	0.0003	fold change	2.59	48.5616	0.01	fold change	-1.26									76.3079	0.0052	fold change	1.46
NAA38	51691	N(alpha)-acetyltransferase 38, NatC auxiliary subunit	3 out of 5	134.603	30.4186	4.6e-06	fold change	4.85									39.6489	0.0134	fold change	-1.41	64.5353	9.8e-05	fold change	1.39
SCYL2	55681	SCY1-like 2 (S. cerevisiae)	3 out of 5	134.5	16.1873	2.3e-05	fold change	3.41					82.0371	0.0197	fold change	-1.34					36.2753	0.0214	fold change	1.26
PHAX	51808	phosphorylated adaptor for RNA export	3 out of 5	134.041	10.8106	0.0003	fold change	2.72									53.2765	0.0114	fold change	-1.5	69.9536	0.0017	fold change	1.42
JAK2	3717	Janus kinase 2	3 out of 5	133.756	14.8941	2.8e-05	fold change	3.26					80.5893	0.0039	fold change	-1.33					38.2722	0.0264	fold change	1.27
SLC33A1	9197	solute carrier family 33 (acetyl-CoA transporter), member 1	3 out of 5	133.707	25.3407	3.6e-05	fold change	4.37					56.6149	0.0296	fold change	-1.23	51.7513	0.0255	fold change	-1.49
ABCA5	23461	ATP-binding cassette, sub-family A (ABC1), member 5	3 out of 5	133.654	41.2715	2.1e-05	fold change	5.75									35.4623	0.0306	fold change	-1.38	56.9204	0.0013	fold change	1.35
SNRPG	6637	small nuclear ribonucleoprotein polypeptide G	3 out of 5	133.352	23.7135	0.0009	fold change	4.22					88.3876	0.0211	fold change	-1.38	21.2508	0.0158	fold change	-1.25
C5orf24	134553	chromosome 5 open reading frame 24	3 out of 5	133.182	31.1843	1.7e-06	fold change	4.92	69.0713	0.0032	fold change	-1.35					32.9259	0.0084	fold change	-1.36
FBXO3	26273	F-box protein 3	3 out of 5	133.125	15.85	0.0018	fold change	3.37	83.0468	0.0037	fold change	-1.47					34.2278	0.0049	fold change	-1.37
C2orf69	205327	chromosome 2 open reading frame 69	3 out of 5	132.767	66.4964	1.9e-06	fold change	8.49									27.9985	0.0027	fold change	-1.32	38.2722	0.0066	fold change	1.27
SRSF10	10772	serine/arginine-rich splicing factor 10	3 out of 5	132.272	23.8683	8.1e-06	fold change	4.23									80.2761	0.0004	fold change	-1.75	28.1278	0.0093	fold change	-1.22
USP1	7398	ubiquitin specific peptidase 1	3 out of 5	132.026	21.5875	2.3e-05	fold change	4					77.5122	0.0281	fold change	-1.32	32.9259	0.0006	fold change	-1.36
RNF219	79596	ring finger protein 219	3 out of 5	131.858	34.3808	1.5e-06	fold change	5.17									47.2001	0.0062	fold change	-1.46	50.2775	0.0031	fold change	1.32
TRNT1	51095	tRNA nucleotidyl transferase, CCA-adding, 1	3 out of 5	131.784	21.5875	1.5e-05	fold change	4									53.2765	0.0036	fold change	-1.5	56.9204	0.0157	fold change	1.35
GLCCI1	113263	glucocorticoid induced transcript 1	3 out of 5	131.736	47.0044	1.1e-05	fold change	6.36	53.0448	0.0252	fold change	-1.28					31.6867	0.0198	fold change	-1.35
LRRC58	116064	leucine rich repeat containing 58	3 out of 5	131.478	17.3854	0.0001	fold change	3.54	43.9808	0.0189	fold change	-1.24					70.1115	8.2e-05	fold change	-1.63
MYNN	55892	myoneurin	3 out of 5	131.378	55.4545	8.6e-08	fold change	7.08									19.0036	0.0147	fold change	-1.22	56.9204	3.3e-06	fold change	1.35
BRWD1	54014	bromodomain and WD repeat domain containing 1	3 out of 5	131.022	38.4222	0.0014	fold change	5.51	48.5616	0.0148	fold change	-1.26					44.0381	0.0075	fold change	-1.44
PIGK	10026	phosphatidylinositol glycan anchor biosynthesis, class K	3 out of 5	130.905	17.0157	1.5e-05	fold change	3.5	46.3594	0.0182	fold change	-1.25					67.5302	0.0121	fold change	-1.61
BANK1	55024	B-cell scaffold protein with ankyrin repeats 1	3 out of 5	130.834	14.7994	0.0021	fold change	3.25	70.5846	0.0137	fold change	-1.36									45.4496	0.0376	fold change	1.3
CNST	163882	consortin, connexin sorting protein	3 out of 5	130.675	9.70309	0.0017	fold change	2.57									40.9702	0.0064	fold change	-1.42	80.0013	0.0001	fold change	1.49
LOC400657	400657	uncharacterized LOC400657	3 out of 5	130.555	18.9557	2.8e-06	fold change	3.71					59.1506	0.0293	fold change	-1.24					52.4488	0.0002	fold change	1.33
ZNF14	7561	zinc finger protein 14	3 out of 5	130.35	11.3792	0.0001	fold change	2.8					96.0559	0.027	fold change	-1.48	22.9148	0.0415	fold change	-1.27
LYPLAL1	127018	lysophospholipase-like 1	3 out of 5	130.33	17.3854	1.1e-06	fold change	3.54	72.3129	0.0029	fold change	-1.37									40.6322	4.2e-05	fold change	1.28
PTGER4	5734	prostaglandin E receptor 4 (subtype EP4)	3 out of 5	130.035	21.3179	1.8e-05	fold change	3.98					80.5893	0.0356	fold change	-1.33					28.1278	0.0456	fold change	1.22
PTPLB	201562	protein tyrosine phosphatase-like (proline instead of catalytic arginine), member b	3 out of 5	129.83	24.3449	8.6e-07	fold change	4.27	39.2983	0.0142	fold change	-1.22	66.1866	0.047	fold change	-1.27
KPNA3	3839	karyopherin alpha 3 (importin alpha 4)	3 out of 5	129.455	14.9988	7.4e-06	fold change	3.27					76.1661	0.0448	fold change	-1.31	38.2901	0.0013	fold change	-1.4
EIF4E	1977	eukaryotic translation initiation factor 4E	3 out of 5	129.421	49.1396	3.1e-05	fold change	6.56									39.6489	0.0329	fold change	-1.41	40.6322	0.0005	fold change	-1.28
VPS54	51542	vacuolar protein sorting 54 homolog (S. cerevisiae)	3 out of 5	129.269	54.7819	2.6e-06	fold change	7.02	46.3594	0.0366	fold change	-1.25									28.1278	0.002	fold change	1.22
SNX10	29887	sorting nexin 10	3 out of 5	129.226	11.7842	0.0004	fold change	2.86	53.0448	0.0425	fold change	-1.28	64.3973	0.0454	fold change	-1.26
AASDHPPT	60496	aminoadipate-semialdehyde dehydrogenase-phosphopantetheinyl transferase	3 out of 5	129.002	14.8941	7.2e-05	fold change	3.26	58.2154	0.0182	fold change	-1.3					55.8928	0.0231	fold change	-1.52
C9orf78	51759	chromosome 9 open reading frame 78	3 out of 5	128.712	11.8588	0.0023	fold change	-2.87					86.7784	0.0017	fold change	-1.37					30.0746	0.0004	fold change	-1.23
RAB10	10890	RAB10, member RAS oncogene family	3 out of 5	128.351	9.10175	4.8e-05	fold change	2.48					71.496	0.0033	fold change	-1.29					47.7532	0.0064	fold change	1.31
SLC35A3	23443	solute carrier family 35 (UDP-N-acetylglucosamine (UDP-GlcNAc) transporter), member A3	3 out of 5	128.257	18.3709	0.0003	fold change	3.65					64.3973	0.0261	fold change	-1.26	45.4885	0.0148	fold change	-1.45
RWDD1	51389	RWD domain containing 1	3 out of 5	128.074	9.35904	0.0037	fold change	2.52									30.3713	0.009	fold change	-1.34	88.3439	6.5e-08	fold change	-1.6
YTHDC2	64848	YTH domain containing 2	3 out of 5	127.972	20.2554	2.5e-08	fold change	3.86	50.5234	0.0373	fold change	-1.27					57.1932	0.0062	fold change	-1.53
HNRNPA3	220988	heterogeneous nuclear ribonucleoprotein A3	3 out of 5	127.868	47.5869	2.1e-05	fold change	6.43									39.6489	0.0081	fold change	-1.41	40.6322	0.0039	fold change	-1.28
PHACTR2	9749	phosphatase and actin regulator 2	3 out of 5	127.782	10.2934	0.001	fold change	2.65					80.5893	0.0132	fold change	-1.33	36.8993	0.0045	fold change	-1.39
SLC35A1	10559	solute carrier family 35 (CMP-sialic acid transporter), member A1	3 out of 5	127.702	17.9334	2.7e-07	fold change	3.6					71.496	0.0201	fold change	-1.29					38.2722	0.0167	fold change	1.27
SREK1IP1	285672	SREK1-interacting protein 1	3 out of 5	127.639	23.4385	7.8e-06	fold change	4.2									51.7513	0.0126	fold change	-1.49	52.4488	0.0003	fold change	1.33
MBLAC2	153364	metallo-beta-lactamase domain containing 2	3 out of 5	127.628	38.231	1.9e-07	fold change	5.49									61.2693	0.0019	fold change	-1.56	28.1278	0.0006	fold change	1.22
ANKRD32	84250	ankyrin repeat domain 32	3 out of 5	127.496	16.5929	6.4e-05	fold change	3.45									76.7189	0.0118	fold change	-1.69	34.1843	0.021	fold change	1.25
HLTF	6596	helicase-like transcription factor	3 out of 5	127.447	14.7994	0.0002	fold change	3.25	58.2154	0.0009	fold change	-1.3					54.4324	0.0325	fold change	-1.51
ZDHHC23	254887	zinc finger, DHHC-type containing 23	3 out of 5	127.438	45.474	0.0039	fold change	-6.2									31.6867	0.0417	fold change	-1.35	50.2775	0.0012	fold change	1.32
UQCRB	7381	ubiquinol-cytochrome c reductase binding protein	3 out of 5	127.279	70.0113	0.001	fold change	9.04									29.1402	0.0087	fold change	-1.33	28.1278	1.8e-05	fold change	-1.22
ANKRD36C	400986	ankyrin repeat domain 36C	3 out of 5	127.21	26.6139	4.3e-06	fold change	4.48	43.9808	0.011	fold change	1.24	56.6149	0.0056	fold change	-1.23
RAPGEF6	51735	Rap guanine nucleotide exchange factor (GEF) 6	3 out of 5	127.181	35.9244	8.1e-05	fold change	5.3									22.9148	0.0444	fold change	-1.27	68.3415	0.0007	fold change	1.41
DENND6A	201627	DENN/MADD domain containing 6A	3 out of 5	127.164	9.82596	5.7e-05	fold change	2.59					91.181	0.0264	fold change	-1.41					26.1575	0.0096	fold change	-1.21
ZNF550	162972	zinc finger protein 550	3 out of 5	127.029	48.9826	3.7e-08	fold change	6.54	46.3594	0.0041	fold change	-1.25					31.6867	0.026	fold change	-1.35
PMS1	5378	PMS1 postmeiotic segregation increased 1 (S. cerevisiae)	3 out of 5	126.988	32.4353	7.1e-05	fold change	5.03									62.5798	0.0107	fold change	-1.57	31.9726	0.0346	fold change	1.24
CD46	4179	CD46 molecule, complement regulatory protein	3 out of 5	126.891	26.0896	1.2e-05	fold change	4.43	50.5234	0.0018	fold change	-1.27									50.2775	0.0015	fold change	1.32
RIF1	55183	RAP1 interacting factor homolog (yeast)	3 out of 5	126.516	42.5753	7e-07	fold change	5.88									40.9702	0.001	fold change	-1.42	42.9701	0.0008	fold change	1.29
AKAP9	10142	A kinase (PRKA) anchor protein (yotiao) 9	3 out of 5	126.422	47.0044	3.7e-05	fold change	6.36									29.1402	0.0055	fold change	-1.33	50.2775	0.007	fold change	-1.32
STT3B	201595	STT3, subunit of the oligosaccharyltransferase complex, homolog B (S. cerevisiae)	3 out of 5	126.376	23.8683	3.8e-06	fold change	4.23	55.3079	0.028	fold change	-1.29					47.2001	0.0007	fold change	-1.46
PSMC6	5706	proteasome (prosome, macropain) 26S subunit, ATPase, 6	3 out of 5	126.28	14.3568	0.0017	fold change	3.19	55.3079	0.0014	fold change	-1.29	56.6149	0.0466	fold change	-1.23
HNRNPU-AS1	284702	HNRNPU antisense RNA 1	3 out of 5	126.243	24.8811	1.6e-05	fold change	4.33									42.5148	0.0129	fold change	-1.43	58.8471	0.0108	fold change	1.36
CCDC66	285331	coiled-coil domain containing 66	3 out of 5	125.962	12.5731	9.5e-05	fold change	2.97									47.2001	0.0011	fold change	-1.46	66.1883	7.8e-05	fold change	1.4
DLG1	1739	discs, large homolog 1 (Drosophila)	3 out of 5	125.805	31.8701	5.8e-06	fold change	4.98									59.7507	0.034	fold change	-1.55	34.1843	0.001	fold change	-1.25
ALG13	79868	asparagine-linked glycosylation 13 homolog (S. cerevisiae)	3 out of 5	125.786	28.0626	1.1e-06	fold change	4.62	50.5234	0.027	fold change	-1.27					47.2001	0.0027	fold change	-1.46
SLC12A2	6558	solute carrier family 12 (sodium/potassium/chloride transporters), member 2	3 out of 5	125.605	12.3607	6e-06	fold change	2.94	37.3779	0.0346	fold change	-1.21					75.8668	0.0235	fold change	-1.68
ACTR6	64431	ARP6 actin-related protein 6 homolog (yeast)	3 out of 5	125.426	12.3607	0.0018	fold change	2.94					76.1661	0.0457	fold change	-1.31	36.8993	0.0046	fold change	-1.39
ANKRD17	26057	ankyrin repeat domain 17	3 out of 5	125.326	39.5704	0.0002	fold change	5.6					56.6149	0.0137	fold change	-1.23	29.1402	0.008	fold change	-1.33
ATG4C	84938	autophagy related 4C, cysteine peptidase	3 out of 5	125.244	15.9321	4.2e-06	fold change	3.38									40.9702	0.0137	fold change	-1.42	68.3415	0.0002	fold change	1.41
CEP44	80817	centrosomal protein 44kDa	3 out of 5	125.069	34.8646	0.0002	fold change	5.21									64.0467	0.0004	fold change	-1.58	26.1575	0.0163	fold change	1.21
ZBTB1	22890	zinc finger and BTB domain containing 1	3 out of 5	125.019	43.6148	6.3e-05	fold change	5.98									53.2765	0.0026	fold change	-1.5	28.1278	0.0161	fold change	-1.22
MGC40069	348035	uncharacterized protein MGC40069	3 out of 5	124.944	39.8371	2e-06	fold change	5.62									48.8315	0.0216	fold change	-1.47	36.2753	0.0399	fold change	1.26
ARL14EP	120534	ADP-ribosylation factor-like 14 effector protein	3 out of 5	124.934	20.2554	1.1e-05	fold change	3.86									64.0467	0.0017	fold change	-1.58	40.6322	0.0076	fold change	1.28
FBXL17	64839	F-box and leucine-rich repeat protein 17	3 out of 5	124.195	35.608	0.0007	fold change	-5.27	58.2154	0.0005	fold change	-1.3					30.3713	0.004	fold change	-1.34
RAB28	9364	RAB28, member RAS oncogene family	3 out of 5	124.124	15.746	4.5e-05	fold change	3.36	43.9808	0.0191	fold change	-1.24	64.3973	0.0392	fold change	-1.26
GPR180	160897	G protein-coupled receptor 180	3 out of 5	123.859	44.9418	4.6e-07	fold change	6.13					52.0448	0.0115	fold change	-1.21	26.8723	0.0043	fold change	-1.31
KDM5A	5927	lysine (K)-specific demethylase 5A	3 out of 5	123.81	56.6823	1e-06	fold change	7.21									40.9702	0.0175	fold change	-1.42	26.1575	0.0447	fold change	1.21
SOCS5	9655	suppressor of cytokine signaling 5	3 out of 5	123.769	23.9651	8.6e-08	fold change	4.24									65.6194	0.0131	fold change	-1.59	34.1843	0.0014	fold change	1.25
SLC35F5	80255	solute carrier family 35, member F5	3 out of 5	123.632	13.6671	2.4e-09	fold change	3.11	53.0448	0.0178	fold change	-1.28									56.9204	0.0003	fold change	1.35
AP1S2	8905	adaptor-related protein complex 1, sigma 2 subunit	3 out of 5	123.578	46.074	1.9e-08	fold change	6.29					59.1506	0.0448	fold change	-1.24	18.3538	0.0101	fold change	-1.21
CDKN1B	1027	cyclin-dependent kinase inhibitor 1B (p27, Kip1)	3 out of 5	123.339	15.4701	0.0002	fold change	3.33	62.4196	0.0005	fold change	-1.32									45.4496	0.0081	fold change	-1.3
AASDH	132949	aminoadipate-semialdehyde dehydrogenase	3 out of 5	123.113	10.7336	6.4e-05	fold change	2.71									44.0381	0.0001	fold change	-1.44	68.3415	7.3e-07	fold change	1.41
SLAIN1	122060	SLAIN motif family, member 1	3 out of 5	122.796	12.5219	0.0001	fold change	2.96	50.5234	0.0062	fold change	-1.27					59.7507	0.0251	fold change	-1.55
LRRC8C	84230	leucine rich repeat containing 8 family, member C	3 out of 5	122.742	22.8595	6.1e-05	fold change	4.13									54.4324	0.0097	fold change	-1.51	45.4496	0.0045	fold change	1.3
RDH14	57665	retinol dehydrogenase 14 (all-trans/9-cis/11-cis)	3 out of 5	122.582	25.1007	1.6e-06	fold change	4.35									29.1402	0.027	fold change	-1.33	68.3415	0.0002	fold change	-1.41
NAA25	80018	N(alpha)-acetyltransferase 25, NatB auxiliary subunit	3 out of 5	122.089	14.0857	3.4e-05	fold change	3.16									53.2765	0.0006	fold change	-1.5	54.7267	2.3e-05	fold change	1.34
HSPH1	10808	heat shock 105kDa/110kDa protein 1	3 out of 5	122.033	16.1873	4.6e-05	fold change	3.41									81.5541	0.0042	fold change	-1.77	24.2918	0.0323	fold change	1.2
MOB1A	55233	MOB kinase activator 1A	3 out of 5	122.009	36.6268	2.3e-06	fold change	5.35	55.3079	0.0123	fold change	-1.29									30.0746	0.0145	fold change	-1.23
NARS	4677	asparaginyl-tRNA synthetase	3 out of 5	121.998	9.56652	0.0002	fold change	2.55					91.181	0.0217	fold change	-1.41	21.2508	0.0002	fold change	-1.25
OGT	8473	O-linked N-acetylglucosamine (GlcNAc) transferase	3 out of 5	121.892	9.43028	6.6e-05	fold change	2.53	80.7754	0.0023	fold change	-1.44					31.6867	0.0468	fold change	-1.35
ZNF439	90594	zinc finger protein 439	3 out of 5	121.761	25.2325	7.9e-05	fold change	4.36	37.3779	0.0018	fold change	-1.21	59.1506	0.0436	fold change	-1.24
RRN3	54700	RRN3 RNA polymerase I transcription factor homolog (S. cerevisiae)	3 out of 5	121.747	11.5226	0.0002	fold change	2.82					66.1866	0.0313	fold change	-1.27	44.0381	0.0067	fold change	-1.44
MRPS18C	51023	mitochondrial ribosomal protein S18C	3 out of 5	121.417	11.6484	0.0001	fold change	2.84					71.496	0.0201	fold change	-1.29					38.2722	0.001	fold change	1.27
KRCC1	51315	lysine-rich coiled-coil 1	3 out of 5	121.125	10.9602	0.0048	fold change	2.74					82.0371	0.035	fold change	-1.34					28.1278	0.0256	fold change	1.22
RBM12B	389677	RNA binding motif protein 12B	3 out of 5	121.022	31.7384	9.2e-08	fold change	4.97					64.3973	0.0431	fold change	-1.26	24.8864	0.02	fold change	-1.29
SYNRG	11276	synergin, gamma	3 out of 5	120.89	32.9785	0.0072	fold change	-5.07									35.4623	0.0109	fold change	-1.38	52.4488	0.0003	fold change	1.33
PAPOLA	10914	poly(A) polymerase alpha	3 out of 5	120.884	11.3792	7.9e-06	fold change	2.8					83.3472	0.0145	fold change	-1.35					26.1575	0.0498	fold change	-1.21
PPM1B	5495	protein phosphatase, Mg2+/Mn2+ dependent, 1B	3 out of 5	120.589	34.5664	7.3e-05	fold change	5.18					59.1506	0.0491	fold change	-1.24	26.8723	0.0154	fold change	-1.31
USP31	57478	ubiquitin specific peptidase 31	3 out of 5	120.576	13.4493	0.0061	fold change	3.08									68.8544	0.0018	fold change	-1.62	38.2722	0.0012	fold change	1.27
RUFY3	22902	RUN and FYVE domain containing 3	3 out of 5	120.402	11.3792	0.0004	fold change	2.8									61.2693	0.0092	fold change	-1.56	47.7532	0.0048	fold change	1.31
IDI1	3422	isopentenyl-diphosphate delta isomerase 1	3 out of 5	120.019	21.4849	6.6e-07	fold change	3.99					68.4594	0.0434	fold change	-1.28					30.0746	0.0022	fold change	1.23
LRRC37A3	374819	leucine rich repeat containing 37, member A3	3 out of 5	119.846	11.4624	0.0018	fold change	2.81									70.1115	0.0139	fold change	-1.63	38.2722	0.0469	fold change	-1.27
RPL31	6160	ribosomal protein L31	3 out of 5	119.796	42.1546	0.0066	fold change	5.82									22.9148	0.0244	fold change	-1.27	54.7267	0.0035	fold change	-1.34
SNAPC3	6619	small nuclear RNA activating complex, polypeptide 3, 50kDa	3 out of 5	119.773	13.8146	3.5e-07	fold change	3.13					54.207	0.0333	fold change	-1.22	51.7513	0.0229	fold change	-1.49
TTC14	151613	tetratricopeptide repeat domain 14	3 out of 5	119.396	10.9602	2.5e-06	fold change	2.74					64.3973	0.0486	fold change	-1.26	44.0381	0.0007	fold change	-1.44
C6orf228	221710	chromosome 6 open reading frame 228	3 out of 5	119.14	21.0146	1.2e-08	fold change	3.95									50.3723	0.0029	fold change	-1.48	47.7532	3.7e-05	fold change	1.31
NEMF	9147	nuclear export mediator factor	3 out of 5	118.692	30.4186	8.9e-06	fold change	4.85					64.3973	0.0236	fold change	-1.26	23.8761	0.0182	fold change	-1.28
SP100	6672	SP100 nuclear antigen	3 out of 5	118.642	10.7336	2e-05	fold change	2.71	62.4196	0.0006	fold change	1.32					45.4885	0.0413	fold change	-1.45
SLC25A40	55972	solute carrier family 25, member 40	3 out of 5	118.475	17.6775	2.1e-06	fold change	3.57	53.0448	0.0144	fold change	-1.28									47.7532	0.0033	fold change	1.31
THUMPD1	55623	THUMP domain containing 1	3 out of 5	118.233	15.5452	0.0004	fold change	3.34					64.3973	0.012	fold change	-1.26	38.2901	0.01	fold change	-1.4
ZNF146	7705	zinc finger protein 146	3 out of 5	117.792	42.9321	0.0001	fold change	5.91									34.2278	0.0078	fold change	-1.37	40.6322	0.0022	fold change	1.28
ALG10B	144245	asparagine-linked glycosylation 10, alpha-1,2-glucosyltransferase homolog B (yeast)	3 out of 5	117.722	12.8144	8.3e-06	fold change	3	37.3779	0.0109	fold change	-1.21					67.5302	0.0005	fold change	-1.61
MDM4	4194	Mdm4 p53 binding protein homolog (mouse)	3 out of 5	117.697	28.2277	2.2e-05	fold change	4.64	43.9808	0.0214	fold change	-1.24					45.4885	0.0216	fold change	-1.45
PCNP	57092	PEST proteolytic signal containing nuclear protein	3 out of 5	117.429	32.6977	7.8e-08	fold change	5.05	53.0448	0.0019	fold change	-1.28					31.6867	0.0335	fold change	-1.35
FBXO11	80204	F-box protein 11	3 out of 5	117.396	38.0796	5.9e-06	fold change	5.48					61.6105	0.0243	fold change	-1.25	17.7061	0.0221	fold change	-1.2
RPS6KB1	6198	ribosomal protein S6 kinase, 70kDa, polypeptide 1	3 out of 5	117.307	29.0059	1.1e-06	fold change	4.72					56.6149	0.0443	fold change	-1.23	31.6867	0.0018	fold change	-1.35
WAPAL	23063	wings apart-like homolog (Drosophila)	3 out of 5	117.291	12.5219	1.9e-05	fold change	2.96	70.5846	0.0474	fold change	-1.36									34.1843	0.0008	fold change	-1.25
PDLIM7	9260	PDZ and LIM domain 7 (enigma)	3 out of 5	117.273	12.9767	0.0002	fold change	-3.02									70.1115	0.0037	fold change	1.63	34.1843	0.0005	fold change	-1.25
TWSG1	57045	twisted gastrulation homolog 1 (Drosophila)	3 out of 5	117.139	33.8804	1.5e-06	fold change	5.13	46.3594	0.0006	fold change	-1.25					36.8993	0.0105	fold change	-1.39
RBBP5	5929	retinoblastoma binding protein 5	3 out of 5	117.097	22.5707	6.9e-06	fold change	4.1	35.3752	0.0001	fold change	-1.2	59.1506	0.0053	fold change	-1.24
POLK	51426	polymerase (DNA directed) kappa	3 out of 5	117.095	10.6517	1.6e-05	fold change	2.7									27.9985	0.0138	fold change	-1.32	78.4449	5.3e-06	fold change	1.48
SOS1	6654	son of sevenless homolog 1 (Drosophila)	3 out of 5	116.971	10.7336	0.0026	fold change	2.71									32.9259	0.0178	fold change	-1.36	73.3116	0.0007	fold change	1.44
CEPT1	10390	choline/ethanolamine phosphotransferase 1	3 out of 5	116.692	40.3819	1.1e-07	fold change	5.67					54.207	0.0103	fold change	-1.22	22.103	0.0214	fold change	-1.26
MON2	23041	MON2 homolog (S. cerevisiae)	3 out of 5	116.558	57.4878	8.3e-06	fold change	7.27									24.8864	0.0027	fold change	-1.29	34.1843	9.4e-05	fold change	1.25
ACBD3	64746	acyl-CoA binding domain containing 3	3 out of 5	116.548	26.4854	1.2e-05	fold change	4.47					66.1866	0.0246	fold change	-1.27	23.8761	0.0158	fold change	-1.28
VCPIP1	80124	valosin containing protein (p97)/p47 complex interacting protein 1	3 out of 5	116.51	20.4604	9.1e-06	fold change	3.88					59.1506	0.0236	fold change	-1.24	36.8993	0.0069	fold change	-1.39
LYRM7	90624	Lyrm7 homolog (mouse)	3 out of 5	116.317	9.99604	0.0004	fold change	2.61	53.0448	0.0028	fold change	-1.28					53.2765	0.0098	fold change	-1.5
HSP90AA1	3320	heat shock protein 90kDa alpha (cytosolic), class A member 1	3 out of 5	116.097	18.6564	0.0003	fold change	3.68					59.1506	0.0471	fold change	-1.24	38.2901	0.0027	fold change	-1.4
MAP2K3	5606	mitogen-activated protein kinase kinase 3	3 out of 5	115.609	25.3407	1.2e-05	fold change	-4.37									42.5148	0.0058	fold change	1.43	47.7532	0.0006	fold change	-1.31
RAB18	22931	RAB18, member RAS oncogene family	3 out of 5	115.528	23.0033	0.0001	fold change	4.15					64.3973	0.0065	fold change	-1.26					28.1278	0.0029	fold change	1.22
SLC38A10	124565	solute carrier family 38, member 10	3 out of 5	115.342	21.2354	4e-05	fold change	-3.97	62.4196	0.001	fold change	1.32					31.6867	0.0067	fold change	1.35
ORC5	5001	origin recognition complex, subunit 5	3 out of 5	114.55	9.70309	6.1e-05	fold change	2.57									76.7189	0.0015	fold change	-1.69	28.1278	0.0188	fold change	1.22
XIAP	331	X-linked inhibitor of apoptosis	3 out of 5	114.426	29.5072	1.4e-06	fold change	4.77									27.9985	0.0214	fold change	-1.32	56.9204	0.0003	fold change	1.35
RPL9	6133	ribosomal protein L9	3 out of 5	114.376	12.8144	0.006	fold change	3	35.3752	0.0155	fold change	-1.2	66.1866	0.0313	fold change	-1.27
JMY	133746	junction mediating and regulatory protein, p53 cofactor	3 out of 5	114.141	19.4698	1.6e-05	fold change	3.77									66.5433	0.0405	fold change	-1.6	28.1278	0.0138	fold change	1.22
ZWILCH	55055	Zwilch, kinetochore associated, homolog (Drosophila)	3 out of 5	114.023	10.8106	0.0007	fold change	2.72									62.5798	0.0012	fold change	-1.57	40.6322	0.0008	fold change	1.28
TTC33	23548	tetratricopeptide repeat domain 33	3 out of 5	113.772	10.7336	0.0001	fold change	2.71					54.207	0.0191	fold change	-1.22	48.8315	0.0138	fold change	-1.47
SAMD4A	23034	sterile alpha motif domain containing 4A	3 out of 5	113.611	23.4385	0.0157	fold change	-4.2	50.5234	0.0015	fold change	1.27					39.6489	0.0348	fold change	-1.41
WDR20	91833	WD repeat domain 20	3 out of 5	113.597	19.4698	0.0007	fold change	3.77	75.1236	0.0019	fold change	-1.39					19.0036	0.0279	fold change	-1.22
VWA8	23078	von Willebrand factor A domain containing 8	3 out of 5	113.574	11.9883	0.0001	fold change	2.89	41.8347	0.0061	fold change	-1.23					59.7507	0.0109	fold change	-1.55
OPA1	4976	optic atrophy 1 (autosomal dominant)	3 out of 5	113.407	28.4367	0.0002	fold change	4.66					52.0448	0.0258	fold change	-1.21	32.9259	0.0223	fold change	-1.36
SLC39A8	64116	solute carrier family 39 (zinc transporter), member 8	3 out of 5	113.399	17.9334	5.6e-05	fold change	3.6									57.1932	0.0109	fold change	-1.53	38.2722	0.0001	fold change	1.27
SERBP1	26135	SERPINE1 mRNA binding protein 1	3 out of 5	113.258	17.1755	0.0003	fold change	3.52					52.0448	0.0482	fold change	-1.21	44.0381	9.9e-05	fold change	-1.44
NUP133	55746	nucleoporin 133kDa	3 out of 5	113.164	27.2561	4.5e-05	fold change	4.54									59.7507	0.0054	fold change	-1.55	26.1575	0.006	fold change	1.21
NUP54	53371	nucleoporin 54kDa	3 out of 5	113.104	10.0655	0.0009	fold change	2.62					76.1661	0.0061	fold change	-1.31	26.8723	0.0282	fold change	-1.31
SNX4	8723	sorting nexin 4	3 out of 5	112.911	19.8523	1.9e-06	fold change	3.81					66.1866	0.0315	fold change	-1.27	26.8723	0.0295	fold change	-1.31
TRAM1	23471	translocation associated membrane protein 1	3 out of 5	112.816	19.4698	0.0021	fold change	3.77					68.4594	0.0433	fold change	-1.28	24.8864	0.0022	fold change	-1.29
MGA	23269	MAX gene associated	3 out of 5	112.591	21.4849	0.0001	fold change	3.99					54.207	0.0246	fold change	-1.22	36.8993	0.0043	fold change	-1.39
LIMA1	51474	LIM domain and actin binding 1	3 out of 5	112.513	23.8683	4.4e-06	fold change	4.23									50.3723	0.0162	fold change	-1.48	38.2722	0.0003	fold change	1.27
ZNF25	219749	zinc finger protein 25	3 out of 5	112.406	17.8459	0.0002	fold change	3.59					52.0448	0.0287	fold change	-1.21	42.5148	0.0036	fold change	-1.43
ITPR2	3709	inositol 1,4,5-trisphosphate receptor, type 2	3 out of 5	112.344	14.1819	0.0063	fold change	3.17	73.8705	0.0136	fold change	-1.38									24.2918	0.0002	fold change	1.2
PCGF5	84333	polycomb group ring finger 5	3 out of 5	112.236	21.4849	5.3e-06	fold change	-3.99					61.6105	0.0075	fold change	-1.25	29.1402	0.0294	fold change	-1.33
SMG1	23049	smg-1 homolog, phosphatidylinositol 3-kinase-related kinase (C. elegans)	3 out of 5	112.13	30.809	3.2e-05	fold change	4.89					61.6105	0.0232	fold change	-1.25	19.7106	0.0482	fold change	-1.23
KBTBD2	25948	kelch repeat and BTB (POZ) domain containing 2	3 out of 5	112.107	11.3792	0.0002	fold change	2.8									66.5433	0.0093	fold change	1.6	34.1843	0.0004	fold change	1.25
OSBPL11	114885	oxysterol binding protein-like 11	3 out of 5	111.811	9.16693	0.0005	fold change	2.49					68.4594	0.0258	fold change	-1.28					34.1843	0.0184	fold change	1.25
ARID4A	5926	AT rich interactive domain 4A (RBP1-like)	3 out of 5	111.194	15.3987	4.5e-06	fold change	3.32					61.6105	0.0219	fold change	-1.25					34.1843	0.0005	fold change	1.25
EXOSC6	118460	exosome component 6	3 out of 5	111.153	9.76477	9.8e-06	fold change	2.58					77.5122	0.0116	fold change	-1.32	23.8761	0.0414	fold change	1.28
INTS6	26512	integrator complex subunit 6	3 out of 5	111.118	38.5573	3.5e-05	fold change	5.52					54.207	0.0244	fold change	-1.22	18.3538	0.0031	fold change	-1.21
METAP2	10988	methionyl aminopeptidase 2	3 out of 5	111.023	42.6934	6.2e-06	fold change	5.89									44.0381	0.0024	fold change	-1.44	24.2918	0.0017	fold change	1.2
RPS15A	6210	ribosomal protein S15a	3 out of 5	110.359	9.35904	0.0021	fold change	2.52	66.7717	0.012	fold change	-1.34					34.2278	0.0077	fold change	-1.37
C1orf52	148423	chromosome 1 open reading frame 52	3 out of 5	110.258	10.3573	6.8e-05	fold change	2.66					61.6105	0.0358	fold change	-1.25	38.2901	0.0077	fold change	-1.4
SLC26A2	1836	solute carrier family 26 (sulfate transporter), member 2	3 out of 5	109.965	26.2411	1.9e-06	fold change	4.45									51.7513	0.0116	fold change	-1.49	31.9726	0.0303	fold change	1.24
USP9X	8239	ubiquitin specific peptidase 9, X-linked	3 out of 5	109.518	12.1476	2.7e-06	fold change	2.91									19.7106	0.049	fold change	-1.23	77.6603	5.7e-06	fold change	1.47
YY1	7528	YY1 transcription factor	3 out of 5	109.411	9.82596	0.0002	fold change	2.59					56.6149	0.0167	fold change	-1.23					42.9701	7e-05	fold change	-1.29
UBE4A	9354	ubiquitination factor E4A	3 out of 5	109.314	9.27205	1.3e-05	fold change	2.51					76.1661	0.0322	fold change	-1.31	23.8761	0.0123	fold change	-1.28
CRYZL1	9946	crystallin, zeta (quinone reductase)-like 1	3 out of 5	109.296	20.352	0.0003	fold change	3.87					52.0448	0.0336	fold change	-1.21	36.8993	0.0252	fold change	-1.39
CXorf57	55086	chromosome X open reading frame 57	3 out of 5	109.074	36.9085	1.2e-05	fold change	5.37									44.0381	0.0347	fold change	-1.44	28.1278	0.0111	fold change	1.22
STAU2	27067	staufen, RNA binding protein, homolog 2 (Drosophila)	3 out of 5	109.019	35.493	8.4e-07	fold change	5.26	39.2983	0.0098	fold change	-1.22					34.2278	0.0091	fold change	-1.37
DEK	7913	DEK oncogene	3 out of 5	108.939	20.0649	4.5e-05	fold change	3.84					68.4594	0.0371	fold change	-1.28	20.4144	0.0214	fold change	-1.24
RICTOR	253260	RPTOR independent companion of MTOR, complex 2	3 out of 5	108.849	18.3709	3.3e-05	fold change	3.65					66.1866	0.019	fold change	-1.27					24.2918	0.0243	fold change	-1.2
DDX46	9879	DEAD (Asp-Glu-Ala-Asp) box polypeptide 46	3 out of 5	108.833	9.70309	0.0002	fold change	2.57					56.6149	0.0428	fold change	-1.23	42.5148	0.001	fold change	-1.43
MFSD8	256471	major facilitator superfamily domain containing 8	3 out of 5	108.682	13.9907	1.1e-05	fold change	3.15									58.416	0.0019	fold change	-1.54	36.2753	0.0212	fold change	1.26
IGFBP3	3486	insulin-like growth factor binding protein 3	3 out of 5	108.48	9.62527	0.0092	fold change	2.56									62.5798	0.0045	fold change	-1.57	36.2753	0.0026	fold change	1.26
UBR3	130507	ubiquitin protein ligase E3 component n-recognin 3 (putative)	3 out of 5	108.109	46.9184	4.6e-05	fold change	6.35									36.8993	0.0046	fold change	-1.39	24.2918	0.001	fold change	1.2
2019-09-09	10801	septin 9	3 out of 5	107.805	21.5875	0.0006	fold change	4									23.8761	0.0253	fold change	-1.28	62.341	0.0001	fold change	-1.38
RBBP6	5930	retinoblastoma binding protein 6	3 out of 5	107.659	12.4448	0.0011	fold change	2.95									26.8723	0.0256	fold change	-1.31	68.3415	0.0002	fold change	-1.41
ZNF800	168850	zinc finger protein 800	3 out of 5	107.156	11.7842	8.7e-07	fold change	2.86					71.496	0.0263	fold change	-1.29	23.8761	0.0189	fold change	-1.28
DCAF13	25879	DDB1 and CUL4 associated factor 13	3 out of 5	107.123	12.058	2.7e-05	fold change	2.9									54.4324	0.0024	fold change	-1.51	40.6322	0.0009	fold change	1.28
SYNCRIP	10492	synaptotagmin binding, cytoplasmic RNA interacting protein	3 out of 5	106.24	21.6666	2.1e-06	fold change	4.01									58.416	0.0009	fold change	-1.54	26.1575	0.0187	fold change	-1.21
CDC40	51362	cell division cycle 40 homolog (S. cerevisiae)	3 out of 5	105.993	19.3035	1.3e-06	fold change	3.75					56.6149	0.0368	fold change	-1.23					30.0746	2e-05	fold change	1.23
UGCG	7357	UDP-glucose ceramide glucosyltransferase	3 out of 5	105.784	9.99604	0.0002	fold change	2.61					71.496	0.0381	fold change	-1.29					24.2918	0.0217	fold change	1.2
RCN2	5955	reticulocalbin 2, EF-hand calcium binding domain	3 out of 5	105.734	11.7195	2.2e-05	fold change	2.85	53.0448	0.0007	fold change	-1.28					40.9702	0.0114	fold change	-1.42
UBR1	197131	ubiquitin protein ligase E3 component n-recognin 1	3 out of 5	105.43	19.3863	2.4e-05	fold change	3.76									38.2901	0.0294	fold change	-1.4	47.7532	0.0039	fold change	1.31
CPOX	1371	coproporphyrinogen oxidase	3 out of 5	105.002	27.1597	1.9e-06	fold change	4.53					49.844	0.0432	fold change	-1.2	27.9985	0.0063	fold change	-1.32
PGGT1B	5229	protein geranylgeranyltransferase type I, beta subunit	3 out of 5	104.807	46.7469	1.3e-05	fold change	6.34									23.8761	0.0093	fold change	-1.28	34.1843	0.0062	fold change	1.25
ZMYM2	7750	zinc finger, MYM-type 2	3 out of 5	104.688	24.5158	3.6e-05	fold change	4.29					52.0448	0.0232	fold change	-1.21					28.1278	0.0002	fold change	1.22
ZNF12	7559	zinc finger protein 12	3 out of 5	104.386	24.713	2.5e-07	fold change	4.31									45.4885	0.0001	fold change	-1.45	34.1843	0.0039	fold change	-1.25
HEATR5A	25938	HEAT repeat containing 5A	3 out of 5	104.382	19.6341	3.9e-05	fold change	3.79	39.2983	0.0022	fold change	-1.22									45.4496	0.0022	fold change	1.3
GSN	2934	gelsolin	3 out of 5	104.351	11.9214	0.0003	fold change	-2.88									17.7061	0.0356	fold change	-1.2	74.7239	1.7e-05	fold change	-1.45
DCP2	167227	DCP2 decapping enzyme homolog (S. cerevisiae)	3 out of 5	103.905	16.5929	4.2e-05	fold change	3.45					64.3973	0.0278	fold change	-1.26	22.9148	0.0336	fold change	-1.27
SUN1	23353	Sad1 and UNC84 domain containing 1	3 out of 5	103.791	12.2974	0.0003	fold change	2.93	50.5234	0.0178	fold change	-1.27					40.9702	0.0187	fold change	-1.42
PAPD5	64282	PAP associated domain containing 5	3 out of 5	103.714	12.4448	0.0068	fold change	2.95					64.3973	0.0156	fold change	-1.26	26.8723	0.0113	fold change	-1.31
OSTM1	28962	osteopetrosis associated transmembrane protein 1	3 out of 5	103.515	15.3987	2e-06	fold change	3.32					49.844	0.0408	fold change	-1.2					38.2722	0.0044	fold change	1.27
VEZT	55591	vezatin, adherens junctions transmembrane protein	3 out of 5	103.357	15.85	0.0002	fold change	3.37					52.0448	0.019	fold change	-1.21	35.4623	0.0336	fold change	-1.38
NEDD1	121441	neural precursor cell expressed, developmentally down-regulated 1	3 out of 5	103.238	11.5799	1.9e-06	fold change	2.83	66.7717	0.0055	fold change	-1.34					24.8864	0.0299	fold change	-1.29
NPHP3	27031	nephronophthisis 3 (adolescent)	3 out of 5	102.878	16.8699	5.1e-06	fold change	3.48	46.3594	0.0048	fold change	-1.25					39.6489	0.0436	fold change	-1.41
SUB1	10923	SUB1 homolog (S. cerevisiae)	3 out of 5	102.865	26.969	1.9e-05	fold change	4.51									32.9259	0.0056	fold change	-1.36	42.9701	0.0143	fold change	-1.29
C9orf66	157983	chromosome 9 open reading frame 66	3 out of 5	102.632	12.2974	0.0003	fold change	2.93					52.0448	0.0193	fold change	-1.21	38.2901	0.0077	fold change	1.4
GPBP1	65056	GC-rich promoter binding protein 1	3 out of 5	102.626	15.3987	9.2e-05	fold change	3.32									24.8864	0.0017	fold change	-1.29	62.341	0.0002	fold change	1.38
SYPL1	6856	synaptophysin-like 1	3 out of 5	102.492	9.76477	0.0001	fold change	2.58	72.3129	0.0004	fold change	-1.37					20.4144	0.0359	fold change	-1.24
PEF1	553115	penta-EF-hand domain containing 1	3 out of 5	102.455	15.6211	0.0009	fold change	-3.35	48.5616	0.0004	fold change	1.26									38.2722	0.0009	fold change	-1.27
TXLNG	55787	taxilin gamma	3 out of 5	102.235	14.3568	0.0134	fold change	3.19									59.7507	0.0081	fold change	-1.55	28.1278	0.0231	fold change	1.22
NAB1	4664	NGFI-A binding protein 1 (EGR1 binding protein 1)	3 out of 5	102.126	21.8453	5.2e-05	fold change	4.03									39.6489	0.0156	fold change	-1.41	40.6322	0.0006	fold change	1.28
KLHL5	51088	kelch-like 5 (Drosophila)	3 out of 5	101.768	11.5799	2.5e-05	fold change	2.83	58.2154	0.0195	fold change	-1.3									31.9726	0.0123	fold change	1.24
ZBTB41	360023	zinc finger and BTB domain containing 41	3 out of 5	101.342	33.3798	5.1e-05	fold change	5.1									31.6867	0.0304	fold change	-1.35	36.2753	0.0043	fold change	1.26
SUV420H1	51111	suppressor of variegation 4-20 homolog 1 (Drosophila)	3 out of 5	101.244	30.5517	9.2e-05	fold change	4.86									20.4144	0.0127	fold change	-1.24	50.2775	0.0305	fold change	1.32
PTP4A1	7803	protein tyrosine phosphatase type IVA, member 1	3 out of 5	101.137	43.0767	2.7e-05	fold change	5.93									23.8761	0.0258	fold change	1.28	34.1843	0.0095	fold change	-1.25
C4orf34	201895	chromosome 4 open reading frame 34	3 out of 5	100.571	10.3573	1.1e-05	fold change	2.66					64.3973	0.0176	fold change	-1.26	25.8168	0.0291	fold change	-1.3
TMTC3	160418	transmembrane and tetratricopeptide repeat containing 3	3 out of 5	100.508	32.0698	3.2e-07	fold change	5	39.2983	0.0031	fold change	-1.22					29.1402	0.0063	fold change	-1.33
C1orf86	199990	chromosome 1 open reading frame 86	3 out of 5	100.508	11.7842	0.0013	fold change	-2.86									40.9702	0.0336	fold change	1.42	47.7532	0.0006	fold change	-1.31
PDE7A	5150	phosphodiesterase 7A	3 out of 5	100.427	11.2294	4.2e-05	fold change	2.78	60.0572	0.0065	fold change	-1.31					29.1402	0.0172	fold change	-1.33
BTN2A1	11120	butyrophilin, subfamily 2, member A1	3 out of 5	100.306	16.8699	0.0028	fold change	3.48	55.3079	0.0139	fold change	-1.29									28.1278	0.0012	fold change	1.22
GPAM	57678	glycerol-3-phosphate acyltransferase, mitochondrial	3 out of 5	100.252	25.9748	0.0005	fold change	4.42	37.3779	0.0072	fold change	-1.21					36.8993	0.033	fold change	-1.39
POLR2M	81488	polymerase (RNA) II (DNA directed) polypeptide M	3 out of 5	99.9582	13.9907	0.0017	fold change	3.15									55.8928	0.003	fold change	-1.52	30.0746	0.0027	fold change	-1.23
TMEM126A	84233	transmembrane protein 126A	3 out of 5	99.9214	9.35904	0.0006	fold change	2.52					68.4594	0.0432	fold change	-1.28	22.103	0.0337	fold change	-1.26
RASA2	5922	RAS p21 protein activator 2	3 out of 5	99.7313	16.8699	4.3e-06	fold change	3.48					61.6105	0.0335	fold change	-1.25	21.2508	0.0453	fold change	-1.25
RSBN1	54665	round spermatid basic protein 1	3 out of 5	99.7266	9.70309	1.8e-05	fold change	2.57									51.7513	0.0031	fold change	-1.49	38.2722	0.0069	fold change	1.27
RAB6A	5870	RAB6A, member RAS oncogene family	3 out of 5	99.4874	11.7195	0.0003	fold change	2.85					61.6105	0.0424	fold change	-1.25					26.1575	0.0211	fold change	-1.21
B4GALT1	2683	UDP-Gal:betaGlcNAc beta 1,4- galactosyltransferase, polypeptide 1	3 out of 5	99.4697	9.10175	0.0015	fold change	2.48									20.4144	0.0061	fold change	1.24	69.9536	0.0126	fold change	1.42
ZNF238	10472	zinc finger protein 238	3 out of 5	99.3696	38.6934	1.8e-07	fold change	5.53									17.7061	0.0402	fold change	-1.2	42.9701	0.0048	fold change	-1.29
TPR	7175	translocated promoter region, nuclear basket protein	3 out of 5	99.3406	10.7336	6.6e-06	fold change	2.71									31.6867	0.0309	fold change	-1.35	56.9204	0.0004	fold change	1.35
ABCC10	89845	ATP-binding cassette, sub-family C (CFTR/MRP), member 10	3 out of 5	99.3406	10.7336	0.0117	fold change	-2.71									31.6867	0.036	fold change	-1.35	56.9204	8.5e-05	fold change	1.35
GALNT1	2589	UDP-N-acetyl-alpha-D-galactosamine:polypeptide N-acetylgalactosaminyltransferase 1 (GalNAc-T1)	3 out of 5	99.3243	14.3568	4e-07	fold change	3.19					59.1506	0.0332	fold change	-1.24	25.8168	0.001	fold change	-1.3
ATP2B1	490	ATPase, Ca++ transporting, plasma membrane 1	3 out of 5	98.9172	9.62527	0.0001	fold change	2.56	62.4196	0.0134	fold change	-1.32					26.8723	0.0281	fold change	-1.31
HNRPDL	9987	heterogeneous nuclear ribonucleoprotein D-like	3 out of 5	98.752	10.2934	0.0002	fold change	2.65									45.4885	0.009	fold change	-1.45	42.9701	0.0062	fold change	-1.29
PHC3	80012	polyhomeotic homolog 3 (Drosophila)	3 out of 5	98.5202	23.0863	1.1e-06	fold change	4.16	48.5616	0.0199	fold change	-1.26					26.8723	0.0401	fold change	-1.31
NAA16	79612	N(alpha)-acetyltransferase 16, NatA auxiliary subunit	3 out of 5	98.5155	17.3854	2.8e-07	fold change	3.54	58.2154	0.0076	fold change	-1.3					22.9148	0.0342	fold change	-1.27
GTF3C3	9330	general transcription factor IIIC, polypeptide 3, 102kDa	3 out of 5	98.4459	14.7144	0.0008	fold change	3.24					52.0448	0.0415	fold change	-1.21	31.6867	0.0007	fold change	-1.35
TAF1D	79101	TATA box binding protein (TBP)-associated factor, RNA polymerase I, D, 41kDa	3 out of 5	98.2776	14.5169	2.2e-05	fold change	3.21									45.4885	0.0026	fold change	-1.45	38.2722	0.0115	fold change	1.27
ARL10	285598	ADP-ribosylation factor-like 10	3 out of 5	98.2329	12.2974	9.9e-07	fold change	2.93									51.7513	0.0249	fold change	-1.49	34.1843	0.019	fold change	1.25
MED21	9412	mediator complex subunit 21	3 out of 5	98.047	9.43028	0.0003	fold change	2.53									54.4324	0.0232	fold change	-1.51	34.1843	0.0024	fold change	1.25
KRT1	3848	keratin 1	3 out of 5	98.0045	33.4961	0.001	fold change	-5.11									23.8761	0.0258	fold change	-1.28	40.6322	0.0387	fold change	1.28
TBK1	29110	TANK-binding kinase 1	3 out of 5	97.8215	21.4849	0.008	fold change	3.99					52.0448	0.0479	fold change	-1.21					24.2918	0.0033	fold change	1.2
CBR4	84869	carbonyl reductase 4	3 out of 5	97.6425	21.1128	1.2e-05	fold change	3.96									50.3723	0.0078	fold change	-1.48	26.1575	0.0051	fold change	1.21
FNIP1	96459	folliculin interacting protein 1	3 out of 5	97.4734	33.9704	1.5e-06	fold change	5.14	35.3752	0.0072	fold change	-1.2									28.1278	0.0084	fold change	1.22
RIOK2	55781	RIO kinase 2 (yeast)	3 out of 5	96.8643	10.2168	0.0026	fold change	2.64									50.3723	0.0014	fold change	-1.48	36.2753	0.0027	fold change	1.26
SPAST	6683	spastin	3 out of 5	96.6665	10.0655	0.0005	fold change	2.62					66.1866	0.0192	fold change	-1.27	20.4144	0.016	fold change	-1.24
EXOG	9941	endo/exonuclease (5'-3'), endonuclease G-like	3 out of 5	96.5261	17.2837	0.0101	fold change	3.53									40.9702	0.0159	fold change	-1.42	38.2722	0.0056	fold change	1.27
ATP11C	286410	ATPase, class VI, type 11C	3 out of 5	96.0716	12.721	0.0005	fold change	2.99									57.1932	2.4e-07	fold change	-1.53	26.1575	0.0123	fold change	1.21
GDAP1	54332	ganglioside induced differentiation associated protein 1	3 out of 5	96.0371	12.2974	8.6e-05	fold change	2.93									38.2901	0.0347	fold change	-1.4	45.4496	0.0363	fold change	1.3
ATAD2B	54454	ATPase family, AAA domain containing 2B	3 out of 5	95.8072	26.1606	2.7e-06	fold change	4.44									35.4623	0.0075	fold change	-1.38	34.1843	0.0018	fold change	1.25
CD84	8832	CD84 molecule	3 out of 5	95.7	12.9767	0.029	fold change	3.02									23.8761	0.0229	fold change	-1.28	58.8471	0.0002	fold change	1.36
GLMN	11146	glomulin, FKBP associated protein	3 out of 5	95.5533	10.8106	3.5e-05	fold change	2.72					56.6149	0.0399	fold change	-1.23					28.1278	0.0009	fold change	1.22
NCOR1	9611	nuclear receptor corepressor 1	3 out of 5	95.4549	17.2837	0.0138	fold change	3.53									21.2508	0.011	fold change	-1.25	56.9204	1.5e-07	fold change	1.35
CDKN2AIP	55602	CDKN2A interacting protein	3 out of 5	95.4361	14.2635	7.6e-06	fold change	3.18	53.0448	0.0005	fold change	-1.28									28.1278	0.0056	fold change	-1.22
FBXL3	26224	F-box and leucine-rich repeat protein 3	3 out of 5	94.7498	24.5158	7.6e-06	fold change	4.29	50.5234	0.0133	fold change	-1.27					19.7106	0.0229	fold change	-1.23
RECQL	5965	RecQ protein-like (DNA helicase Q1-like)	3 out of 5	94.6061	17.4844	1.4e-05	fold change	3.55					54.207	0.0117	fold change	-1.22	22.9148	0.0402	fold change	-1.27
CWF19L2	143884	CWF19-like 2, cell cycle control (S. pombe)	3 out of 5	94.3118	16.1873	0.0189	fold change	3.41									30.3713	0.0303	fold change	-1.34	47.7532	6.4e-05	fold change	1.31
RPAP2	79871	RNA polymerase II associated protein 2	3 out of 5	94.286	10.8106	1.3e-05	fold change	2.72									47.2001	0.0008	fold change	-1.46	36.2753	0.0012	fold change	1.26
YIPF5	81555	Yip1 domain family, member 5	3 out of 5	93.2294	9.4897	0.0018	fold change	2.54									38.2901	0.0287	fold change	-1.4	45.4496	0.0066	fold change	1.3
NIN	51199	ninein (GSK3B interacting protein)	3 out of 5	92.9643	16.8699	5.1e-05	fold change	3.48									25.8168	0.0424	fold change	-1.3	50.2775	0.0034	fold change	1.32
YAE1D1	57002	Yae1 domain containing 1	3 out of 5	92.9305	10.5857	0.0002	fold change	2.69									50.3723	0.007	fold change	-1.48	31.9726	0.0069	fold change	1.24
DCAF11	80344	DDB1 and CUL4 associated factor 11	3 out of 5	92.2596	9.4897	0.0055	fold change	-2.54					49.844	0.0238	fold change	-1.2	32.9259	0.0057	fold change	1.36
IL6R	3570	interleukin 6 receptor	3 out of 5	91.7768	11.1788	7.7e-05	fold change	2.77	50.5234	0.0008	fold change	-1.27									30.0746	0.0144	fold change	1.23
DCLRE1C	64421	DNA cross-link repair 1C	3 out of 5	91.5801	19.4698	0.0009	fold change	3.77									29.1402	0.0082	fold change	-1.33	42.9701	0.0003	fold change	1.29
MAD2L2	10459	MAD2 mitotic arrest deficient-like 2 (yeast)	3 out of 5	90.7477	24.2296	9.5e-05	fold change	-4.26	37.3779	7.7e-05	fold change	1.21					29.1402	0.0107	fold change	1.33
WASL	8976	Wiskott-Aldrich syndrome-like	3 out of 5	90.5096	9.43028	1.8e-05	fold change	2.53					54.207	0.0431	fold change	-1.22	26.8723	0.0044	fold change	-1.31
TMEM126B	55863	transmembrane protein 126B	3 out of 5	89.7631	14.2635	0.0004	fold change	3.18	46.3594	0.0124	fold change	-1.25					29.1402	0.0358	fold change	-1.33
SLC18B1	116843	solute carrier family 18, subfamily B, member 1	3 out of 5	89.7278	10.8106	5.7e-05	fold change	2.72					52.0448	0.039	fold change	-1.21	26.8723	0.0299	fold change	-1.31
GTF2E1	2960	general transcription factor IIE, polypeptide 1, alpha 56kDa	3 out of 5	89.6552	11.3792	0.0008	fold change	2.8									27.9985	0.0089	fold change	-1.32	50.2775	0.0014	fold change	1.32
KIF27	55582	kinesin family member 27	3 out of 5	89.651	27.4019	3.3e-05	fold change	4.55	41.8347	0.0443	fold change	-1.23					20.4144	0.0303	fold change	1.24
EIF3E	3646	eukaryotic translation initiation factor 3, subunit E	3 out of 5	89.382	10.0655	0.0014	fold change	2.62					61.6105	0.0441	fold change	-1.25	17.7061	0.0394	fold change	-1.2
CSTF3	1479	cleavage stimulation factor, 3' pre-RNA, subunit 3, 77kDa	3 out of 5	89.2958	10.4347	1.7e-05	fold change	2.67					59.1506	0.013	fold change	-1.24	19.7106	0.0264	fold change	-1.23
TMEM219	124446	transmembrane protein 219	3 out of 5	89.1544	10.5031	0.0031	fold change	-2.68	50.5234	0.015	fold change	1.27									28.1278	5.4e-05	fold change	-1.22
ASF1B	55723	ASF1 anti-silencing function 1 homolog B (S. cerevisiae)	3 out of 5	88.205	9.27205	0.0022	fold change	-2.51	48.5616	0.0083	fold change	-1.26					30.3713	0.0458	fold change	1.34
LNPEP	4012	leucyl/cystinyl aminopeptidase	3 out of 5	87.5159	23.5752	2.4e-05	fold change	4.21									39.6489	0.0275	fold change	-1.41	24.2918	0.0144	fold change	1.2
MTMR9	66036	myotubularin related protein 9	3 out of 5	87.4766	9.2109	1.3e-06	fold change	2.5									25.8168	0.0127	fold change	-1.3	52.4488	0.0003	fold change	1.33
PDHA1	5160	pyruvate dehydrogenase (lipoamide) alpha 1	3 out of 5	87.2963	14.0857	0.0018	fold change	3.16					54.207	0.0283	fold change	-1.22	19.0036	0.0162	fold change	-1.22
TAF1	6872	TAF1 RNA polymerase II, TATA box binding protein (TBP)-associated factor, 250kDa	3 out of 5	87.2143	10.2934	0.0002	fold change	2.65	53.0448	0.0052	fold change	-1.28					23.8761	0.0034	fold change	-1.28
LEPROTL1	23484	leptin receptor overlapping transcript-like 1	3 out of 5	87.0546	10.9602	0.0002	fold change	2.74									25.8168	0.0284	fold change	-1.3	50.2775	0.0034	fold change	-1.32
CBFB	865	core-binding factor, beta subunit	3 out of 5	86.8688	12.721	0.0058	fold change	2.99					52.0448	0.0305	fold change	-1.21	22.103	0.0086	fold change	-1.26
FKBP8	23770	FK506 binding protein 8, 38kDa	3 out of 5	86.8537	32.6977	2.7e-06	fold change	-5.05									27.9985	0.0055	fold change	1.32	26.1575	0.0037	fold change	-1.21
HNRNPA0	10949	heterogeneous nuclear ribonucleoprotein A0	3 out of 5	86.6296	10.7336	7.3e-05	fold change	2.71									32.9259	0.0103	fold change	-1.36	42.9701	4.4e-05	fold change	-1.29
WDR44	54521	WD repeat domain 44	3 out of 5	86.5687	18.3709	3.1e-07	fold change	3.65					49.844	0.0012	fold change	-1.2	18.3538	0.0302	fold change	-1.21
SKIV2L2	23517	superkiller viralicidic activity 2-like 2 (S. cerevisiae)	3 out of 5	86.3765	9.10175	0.0018	fold change	2.48									47.2001	0.0006	fold change	-1.46	30.0746	0.0001	fold change	1.23
C17orf80	55028	chromosome 17 open reading frame 80	3 out of 5	86.0152	22.8595	1.4e-05	fold change	4.13									17.7061	0.0303	fold change	-1.2	45.4496	0.0002	fold change	1.3
TSTA3	7264	tissue specific transplantation antigen P35B	3 out of 5	85.966	20.1597	0.0023	fold change	-3.85									39.6489	0.0016	fold change	1.41	26.1575	0.0042	fold change	-1.21
ST6GAL1	6480	ST6 beta-galactosamide alpha-2,6-sialyltranferase 1	3 out of 5	85.2838	14.0857	0.0022	fold change	3.16									32.9259	0.0374	fold change	-1.36	38.2722	0.0405	fold change	1.27
MAP3K11	4296	mitogen-activated protein kinase kinase kinase 11	3 out of 5	85.0592	9.62527	0.0015	fold change	-2.56	48.5616	0.0024	fold change	1.26					26.8723	0.0172	fold change	1.31
AP2A1	160	adaptor-related protein complex 2, alpha 1 subunit	3 out of 5	84.9954	11.3792	0.0001	fold change	-2.8									45.4885	0.0304	fold change	1.45	28.1278	0.0001	fold change	-1.22
API5	8539	apoptosis inhibitor 5	3 out of 5	84.995	14.7994	0.0002	fold change	3.25									44.0381	0.0342	fold change	-1.44	26.1575	0.0011	fold change	1.21
CCDC176	80127	coiled-coil domain containing 176	3 out of 5	84.982	11.8588	0.0016	fold change	-2.87									48.8315	0.0453	fold change	-1.47	24.2918	0.0046	fold change	1.2
RAB11FIP2	22841	RAB11 family interacting protein 2 (class I)	3 out of 5	84.9693	23.0863	6.9e-08	fold change	4.16									21.2508	0.0234	fold change	-1.25	40.6322	3e-05	fold change	1.28
ACER3	55331	alkaline ceramidase 3	3 out of 5	84.721	9.56652	0.0003	fold change	2.55									40.9702	0.0176	fold change	-1.42	34.1843	0.0124	fold change	1.25
THOC2	57187	THO complex 2	3 out of 5	84.3363	10.5031	9.3e-05	fold change	2.68									39.6489	0.001	fold change	-1.41	34.1843	0.0297	fold change	1.25
SLC39A6	25800	solute carrier family 39 (zinc transporter), member 6	3 out of 5	84.3078	11.2938	0.0024	fold change	2.79	55.3079	0.0031	fold change	-1.29					17.7061	0.009	fold change	-1.2
FOPNL	123811	FGFR1OP N-terminal like	3 out of 5	84.2884	14.4459	5.9e-05	fold change	3.2									26.8723	0.0146	fold change	-1.31	42.9701	0.0005	fold change	1.29
GOPC	57120	golgi-associated PDZ and coiled-coil motif containing	3 out of 5	84.2388	19.2117	8e-05	fold change	3.74									36.8993	0.0025	fold change	-1.39	28.1278	0.0046	fold change	1.22
TMOD1	7111	tropomodulin 1	3 out of 5	84.1806	28.3318	0.0001	fold change	-4.65									23.8761	0.0084	fold change	-1.28	31.9726	0.0016	fold change	1.24
SPTLC1	10558	serine palmitoyltransferase, long chain base subunit 1	3 out of 5	83.9697	11.9214	0.0002	fold change	2.88	53.0448	0.0291	fold change	-1.28					19.0036	0.0008	fold change	-1.22
GPATCH2L	55668	G patch domain containing 2-like	3 out of 5	83.7143	13.9907	0.0009	fold change	3.15									39.6489	0.0004	fold change	-1.41	30.0746	0.0002	fold change	1.23
TRERF1	55809	transcriptional regulating factor 1	3 out of 5	83.6947	21.1128	0.0018	fold change	3.96									38.2901	0.0198	fold change	-1.4	24.2918	0.0034	fold change	1.2
CD37	951	CD37 molecule	3 out of 5	83.6283	11.4624	0.0211	fold change	2.81									44.0381	0.0026	fold change	1.44	28.1278	0.0152	fold change	-1.22
SPCS3	60559	signal peptidase complex subunit 3 homolog (S. cerevisiae)	3 out of 5	83.4786	9.99604	9.3e-06	fold change	2.61	39.2983	0.0169	fold change	-1.22									34.1843	0.0026	fold change	-1.25
ZDHHC2	51201	zinc finger, DHHC-type containing 2	3 out of 5	83.1737	13.8996	4.2e-06	fold change	3.14	46.3594	0.0499	fold change	-1.25					22.9148	0.0291	fold change	-1.27
NOTCH2NL	388677	notch 2 N-terminal like	3 out of 5	82.6962	15.85	0.0004	fold change	3.37									23.8761	0.0335	fold change	1.28	42.9701	0.0292	fold change	1.29
DHX36	170506	DEAH (Asp-Glu-Ala-His) box polypeptide 36	3 out of 5	82.6547	9.35904	0.0002	fold change	2.52					52.0448	0.0358	fold change	-1.21	21.2508	0.011	fold change	-1.25
MSRB1	51734	methionine sulfoxide reductase B1	3 out of 5	82.3271	10.2168	0.0049	fold change	-2.64									29.1402	0.0162	fold change	1.33	42.9701	0.0237	fold change	1.29
ECHDC1	55862	enoyl CoA hydratase domain containing 1	3 out of 5	82.2409	10.1305	0.0003	fold change	2.63									29.1402	0.0028	fold change	-1.33	42.9701	0.0033	fold change	1.29
SNRPD1	6632	small nuclear ribonucleoprotein D1 polypeptide 16kDa	3 out of 5	82.2173	12.4448	0.0048	fold change	2.95									29.1402	0.0314	fold change	-1.33	40.6322	0.0028	fold change	-1.28
SMEK2	57223	SMEK homolog 2, suppressor of mek1 (Dictyostelium)	3 out of 5	82.2071	17.9334	9.1e-05	fold change	3.6									27.9985	0.0174	fold change	-1.32	36.2753	0.0008	fold change	1.26
PIGN	23556	phosphatidylinositol glycan anchor biosynthesis, class N	3 out of 5	81.955	11.7195	7.5e-06	fold change	2.85	46.3594	0.0095	fold change	-1.25					23.8761	0.0115	fold change	-1.28
SYNE2	23224	spectrin repeat containing, nuclear envelope 2	3 out of 5	81.8871	10.4347	6.6e-05	fold change	2.67									19.0036	0.0271	fold change	-1.22	52.4488	0.0364	fold change	-1.33
SF3B3	23450	splicing factor 3b, subunit 3, 130kDa	3 out of 5	81.625	29.621	0.0002	fold change	4.78									23.8761	0.0362	fold change	-1.28	28.1278	0.0007	fold change	1.22
GPATCH3	63906	G patch domain containing 3	3 out of 5	81.5278	11.2938	0.0021	fold change	2.79	50.5234	0.006	fold change	1.27					19.7106	0.0354	fold change	1.23
NPAT	4863	nuclear protein, ataxia-telangiectasia locus	3 out of 5	81.4438	13.6671	0.0002	fold change	3.11									39.6489	6.4e-06	fold change	-1.41	28.1278	0.0068	fold change	1.22
NCF4	4689	neutrophil cytosolic factor 4, 40kDa	3 out of 5	81.2954	11.0327	0.0013	fold change	-2.75									38.2901	0.0294	fold change	1.4	31.9726	0.0323	fold change	1.24
TMEM41A	90407	transmembrane protein 41A	3 out of 5	80.785	13.1748	0.0029	fold change	3.05	46.3594	0.0263	fold change	-1.25					21.2508	0.0282	fold change	-1.25
MRFAP1L1	114932	Morf4 family associated protein 1-like 1	3 out of 5	79.5177	10.8106	0.0014	fold change	2.72	41.8347	0.0216	fold change	-1.23					26.8723	0.0137	fold change	-1.31
COPS8	10920	COP9 constitutive photomorphogenic homolog subunit 8 (Arabidopsis)	3 out of 5	79.4316	21.5875	2.9e-06	fold change	4									31.6867	0.0018	fold change	-1.35	26.1575	0.0016	fold change	1.21
SETDB2	83852	SET domain, bifurcated 2	3 out of 5	79.2752	12.1476	8.7e-06	fold change	2.91									40.9702	0.0015	fold change	-1.42	26.1575	0.0457	fold change	1.21
RAB3IP	117177	RAB3A interacting protein (rabin3)	3 out of 5	78.5873	10.8106	0.0003	fold change	2.72									39.6489	0.0151	fold change	-1.41	28.1278	0.0018	fold change	1.22
LRG1	116844	leucine-rich alpha-2-glycoprotein 1	3 out of 5	78.4363	11.4624	0.0058	fold change	-2.81									36.8993	0.0394	fold change	1.39	30.0746	0.001	fold change	1.23
SQLE	6713	squalene epoxidase	3 out of 5	78.3623	10.5857	0.0003	fold change	2.69									39.6489	0.013	fold change	-1.41	28.1278	0.0102	fold change	1.22
TBC1D23	55773	TBC1 domain family, member 23	3 out of 5	77.65	13.9907	0.0001	fold change	3.15									31.6867	0.0071	fold change	-1.35	31.9726	3.3e-05	fold change	1.24
H2AFV	94239	H2A histone family, member V	3 out of 5	77.5313	9.16693	0.0006	fold change	2.49									22.9148	0.015	fold change	-1.27	45.4496	0.0284	fold change	-1.3
PWWP2A	114825	PWWP domain containing 2A	3 out of 5	76.9861	11.1012	0.0009	fold change	2.76									22.9148	0.0075	fold change	-1.27	42.9701	0.0008	fold change	1.29
SOAT1	6646	sterol O-acyltransferase 1	3 out of 5	76.7433	23.7135	2.4e-05	fold change	4.22									26.8723	0.0033	fold change	-1.31	26.1575	0.0078	fold change	1.21
SPTAN1	6709	spectrin, alpha, non-erythrocytic 1	3 out of 5	76.5466	20.0179	0.0002	fold change	-3.83									30.3713	0.026	fold change	1.34	26.1575	0.0382	fold change	-1.21
ZNF587B	100293516	zinc finger protein 587B	3 out of 5	75.7657	29.8977	5.4e-05	fold change	4.8									19.7106	0.023	fold change	-1.23	26.1575	0.0026	fold change	-1.21
ACSS1	84532	acyl-CoA synthetase short-chain family member 1	3 out of 5	75.5069	10.1305	0.0002	fold change	2.63	37.3779	0.0227	fold change	1.21					27.9985	0.0146	fold change	-1.32
HECTD1	25831	HECT domain containing E3 ubiquitin protein ligase 1	3 out of 5	75.3446	9.82596	6.9e-05	fold change	2.59									24.8864	0.0018	fold change	-1.29	40.6322	0.0003	fold change	-1.28
FAM135A	57579	family with sequence similarity 135, member A	3 out of 5	74.9431	16.8699	1.6e-05	fold change	3.48									27.9985	0.0078	fold change	-1.32	30.0746	0.0025	fold change	1.23
RALGPS1	9649	Ral GEF with PH domain and SH3 binding motif 1	3 out of 5	74.7386	12.058	0.0055	fold change	2.9									19.7106	0.0041	fold change	1.23	42.9701	0.0001	fold change	1.29
AP3M1	26985	adaptor-related protein complex 3, mu 1 subunit	3 out of 5	74.6876	9.27205	3.4e-05	fold change	2.51									29.1402	0.006	fold change	-1.33	36.2753	0.0014	fold change	1.26
BCL9L	283149	B-cell CLL/lymphoma 9-like	3 out of 5	74.6227	9.16693	0.0002	fold change	2.49	39.2983	0.0032	fold change	1.22									26.1575	0.0002	fold change	-1.21
SCAF8	22828	SR-related CTD-associated factor 8	3 out of 5	74.5643	11.5799	8.6e-05	fold change	2.83	43.9808	0.0095	fold change	-1.24					19.0036	0.0425	fold change	-1.22
PIGF	5281	phosphatidylinositol glycan anchor biosynthesis, class F	3 out of 5	74.3115	9.16693	4.1e-05	fold change	2.49									26.8723	0.0188	fold change	-1.31	38.2722	0.0053	fold change	1.27
KIAA0907	22889	KIAA0907	3 out of 5	74.1678	13.1141	0.0005	fold change	3.04									32.9259	0.0014	fold change	-1.36	28.1278	0.0341	fold change	-1.22
ESCO1	114799	establishment of cohesion 1 homolog 1 (S. cerevisiae)	3 out of 5	73.1396	25.7313	0.0007	fold change	4.4									21.2508	0.0358	fold change	1.25	26.1575	0.0036	fold change	1.21
TRIM4	89122	tripartite motif containing 4	3 out of 5	72.3996	10.2168	0.0003	fold change	2.64									27.9985	0.0067	fold change	-1.32	34.1843	0.0111	fold change	1.25
ATG12	9140	autophagy related 12	3 out of 5	72.3856	12.9048	0.0002	fold change	3.01	37.3779	0.0454	fold change	1.21					22.103	0.0037	fold change	-1.26
UBTD2	92181	ubiquitin domain containing 2	3 out of 5	72.0606	22.027	0.0013	fold change	4.05									23.8761	0.0214	fold change	-1.28	26.1575	0.0001	fold change	1.21
C15orf39	56905	chromosome 15 open reading frame 39	3 out of 5	71.7952	9.70309	0.0005	fold change	-2.57									25.8168	0.0248	fold change	1.3	36.2753	0.0023	fold change	-1.26
EXOC1	55763	exocyst complex component 1	3 out of 5	70.2418	14.2635	5e-05	fold change	3.18									17.7061	0.0171	fold change	-1.2	38.2722	0.0025	fold change	1.27
CHM	1121	choroideremia (Rab escort protein 1)	3 out of 5	69.7544	15.1557	1e-06	fold change	3.29									20.4144	0.0153	fold change	-1.24	34.1843	2.3e-05	fold change	1.25
ZNF605	100289635	zinc finger protein 605	3 out of 5	69.2642	11.9883	0.0001	fold change	2.89									19.0036	0.0338	fold change	-1.22	38.2722	0.0011	fold change	1.27
SS18	6760	synovial sarcoma translocation, chromosome 18	3 out of 5	69.1876	15.2368	7.7e-08	fold change	3.3									23.8761	0.0298	fold change	-1.28	30.0746	0.0229	fold change	-1.23
HUWE1	10075	HECT, UBA and WWE domain containing 1, E3 ubiquitin protein ligase	3 out of 5	67.439	10.4347	0.0008	fold change	2.67	39.2983	0.0072	fold change	1.22					17.7061	0.0445	fold change	-1.2
C3orf58	205428	chromosome 3 open reading frame 58	3 out of 5	66.9711	9.70309	0.0025	fold change	2.57									29.1402	0.0139	fold change	-1.33	28.1278	0.0101	fold change	1.22
MYH9	4627	myosin, heavy chain 9, non-muscle	3 out of 5	66.3758	22.3735	0.0016	fold change	4.08									19.7106	0.0242	fold change	1.23	24.2918	8.2e-05	fold change	-1.2
TRPS1	7227	trichorhinophalangeal syndrome I	3 out of 5	65.7964	15.4701	2e-07	fold change	3.33									18.3538	0.0107	fold change	-1.21	31.9726	0.0032	fold change	1.24
PUM2	23369	pumilio homolog 2 (Drosophila)	3 out of 5	65.1606	18.5887	5.2e-06	fold change	3.67									18.3538	0.0427	fold change	-1.21	26.1575	0.0002	fold change	1.21
CBX3	11335	chromobox homolog 3	3 out of 5	64.4975	12.8144	0.0006	fold change	3									19.7106	0.0017	fold change	-1.23	31.9726	0.0067	fold change	-1.24
CHTOP	26097	chromatin target of PRMT1	3 out of 5	64.2326	17.751	0.0004	fold change	3.58									18.3538	0.0039	fold change	1.21	28.1278	3.8e-05	fold change	1.22
ALG6	29929	asparagine-linked glycosylation 6, alpha-1,3-glucosyltransferase homolog (S. cerevisiae)	3 out of 5	63.8128	11.5226	2e-06	fold change	2.82									27.9985	0.004	fold change	-1.32	24.2918	0.0233	fold change	1.2
ZNF10	7556	zinc finger protein 10	3 out of 5	62.9882	14.4459	0.0002	fold change	3.2									20.4144	0.0011	fold change	-1.24	28.1278	0.003	fold change	1.22
MFN1	55669	mitofusin 1	3 out of 5	62.4927	13.1141	1.1e-08	fold change	3.04									21.2508	0.0471	fold change	-1.25	28.1278	0.0073	fold change	1.22
NAA50	80218	N(alpha)-acetyltransferase 50, NatE catalytic subunit	3 out of 5	62.4217	11.3792	0.0004	fold change	2.8									22.9148	0.0053	fold change	-1.27	28.1278	0.005	fold change	1.22
ARFGEF1	10565	ADP-ribosylation factor guanine nucleotide-exchange factor 1 (brefeldin A-inhibited)	3 out of 5	61.8291	13.9907	2.2e-06	fold change	3.15									19.7106	0.0131	fold change	-1.23	28.1278	0.0022	fold change	1.22
KLHDC10	23008	kelch domain containing 10	3 out of 5	61.4558	13.0273	1.4e-05	fold change	3.03									18.3538	0.0354	fold change	-1.21	30.0746	0.0014	fold change	1.23
PRPF40A	55660	PRP40 pre-mRNA processing factor 40 homolog A (S. cerevisiae)	3 out of 5	61.037	11.8588	3.4e-05	fold change	2.87									24.8864	0.0179	fold change	-1.29	24.2918	0.0021	fold change	1.2
MOSPD1	56180	motile sperm domain containing 1	3 out of 5	60.9781	10.6517	0.0003	fold change	2.7									18.3538	0.0487	fold change	-1.21	31.9726	0.0037	fold change	1.24
UBE2N	7334	ubiquitin-conjugating enzyme E2N	3 out of 5	57.9401	10.7336	0.0004	fold change	2.71									22.9148	0.0114	fold change	-1.27	24.2918	0.0033	fold change	-1.2
CRBN	51185	cereblon	3 out of 5	54.1365	9.43028	0.0002	fold change	2.53									20.4144	0.0117	fold change	-1.24	24.2918	0.0055	fold change	1.2
