# Supplementary material for: Transcriptomic and Network Analysis Highlight the Association of Diabetes at Different Stages of Alzheimer’s Disease
Source: Front Neurosci. 2019 Nov 29;13:1273. doi: 10.3389/fnins.2019.01273 (PMC6895844; doi:10.3389/fnins.2019.01273)
Supplement: Supplementary file 5 [file Table_5.xlsx]

## Sheet: Supplementary Table S5
Supplementary table S5. Integrative meta-analysis of gene expression datasets from MCI and T2D subjects exclduing the dataset from children with T2D.
Bioset 1: GSE63063-Whole blood of patients with mild cognitive impairment _vs_ control subjects.
Bioset 2: GSE69528-Blood type 2 diabetes mellitus patients _vs_ healthy control
Bioset 3: GSE34198-Whole blood of patients without myocardial infarction - diabetic _vs_ no diabetes.
Bioset 4: GSE15932-PBMC from patients with diabetes mellitus _vs_ healthy controls.
Bioset 5: GSE13015- not significant genetic overlap.
The genes highlighted in yellow are the top genes with the highest scores and specificity.
Gene	EntrezGene ID	Gene Description	Specificity	Overall Gene score	Score Bioset 1	p-value Bioset 1	activity type Bioset 1	activity value Bioset 1	Score Bioset 2	p-value Bioset 2	activity type Bioset 2	activity value Bioset 2	Score Bioset 3	p-value Bioset 3	activity type Bioset 3	activity value Bioset 3	Score Bioset 4	p-value Bioset 4	activity type Bioset 4	activity value Bioset 4
LRRN3	54674	leucine rich repeat neuronal 3	4 out of 4	328.105	44.7892	0.0023	fold change	-1.23	95.6791	0.0121	fold change	-1.72	97.335	0.0031	fold change	-1.54	90.3016	0.0487	fold change	-1.97
CLEC2D	29121	C-type lectin domain family 2, member D	4 out of 4	320.058	77.0048	5e-07	fold change	-1.44	62.4196	0.0157	fold change	-1.32	90.1323	0.0459	fold change	-1.4	90.501	0.0283	fold change	-1.98
RPL17	6139	ribosomal protein L17	4 out of 4	310.058	99.9081	1.6e-13	fold change	-2.97	75.1236	0.0011	fold change	-1.39	73.7572	0.0496	fold change	-1.3	61.2693	0.0132	fold change	-1.56
ATM	472	ataxia telangiectasia mutated	4 out of 4	290.867	59.78	0.0004	fold change	-1.31	39.2983	0.0183	fold change	-1.22	94.4822	0.0453	fold change	-1.45	97.3066	0.0014	fold change	-2.44
TSNAX	7257	translin-associated factor X	4 out of 4	275.18	54.2853	9.4e-06	fold change	-1.28	89.8553	0.0015	fold change	-1.57	68.4594	0.04	fold change	-1.28	62.5798	0.0049	fold change	1.57
HIGD1A	25994	HIG1 hypoxia inducible domain family, member 1A	4 out of 4	260.521	81.0386	1.3e-09	fold change	-1.49	76.5849	0.0036	fold change	-1.4	73.7572	0.0257	fold change	-1.3	29.1402	0.0106	fold change	-1.33
PPM1A	5494	protein phosphatase, Mg2+/Mn2+ dependent, 1A	4 out of 4	249.022	48.94	2.2e-05	fold change	-1.25	98.3342	0.0048	fold change	-1.97	82.0371	0.0099	fold change	-1.34	19.7106	0.043	fold change	-1.23
BCLAF1	9774	BCL2-associated transcription factor 1	4 out of 4	247.464	78.1555	4.3e-07	fold change	-1.45	75.1236	0.0132	fold change	-1.39	66.1866	0.0207	fold change	-1.27	27.9985	0.0275	fold change	-1.32
COMMD10	51397	COMM domain containing 10	4 out of 4	239.199	59.78	1.2e-08	fold change	-1.31	80.7754	0.0159	fold change	-1.44	73.7572	0.0177	fold change	-1.3	24.8864	0.0416	fold change	-1.29
G3BP2	9908	GTPase activating protein (SH3 domain) binding protein 2	4 out of 4	234.555	58.1348	5.1e-05	fold change	-1.3	75.1236	0.028	fold change	-1.39	64.3973	0.0216	fold change	-1.26	36.8993	0.0329	fold change	-1.39
MAP3K7	6885	mitogen-activated protein kinase kinase kinase 7	4 out of 4	223.309	39.2092	0.0028	fold change	-1.2	70.5846	0.0286	fold change	-1.36	80.5893	0.022	fold change	-1.33	32.9259	0.002	fold change	-1.36
TRIM13	10206	tripartite motif containing 13	4 out of 4	220.943	41.1326	0.0003	fold change	-1.21	64.3468	0.0217	fold change	-1.33	49.844	0.0422	fold change	-1.2	65.6194	0.0312	fold change	-1.59
CNOT7	29883	CCR4-NOT transcription complex, subunit 7	4 out of 4	215.334	42.9336	0.0005	fold change	-1.22	69.0713	0.0072	fold change	-1.35	77.5122	0.0255	fold change	-1.32	25.8168	0.0006	fold change	-1.3
TMED7	51014	transmembrane emp24 protein transport domain containing 7	4 out of 4	210.833	50.4923	3.1e-05	fold change	-1.26	69.0713	0.0424	fold change	-1.35	64.3973	0.0046	fold change	-1.26	26.8723	0.0011	fold change	-1.31
ADSS	159	adenylosuccinate synthase	4 out of 4	208.8	52.4197	0.0001	fold change	-1.27	66.7717	0.0167	fold change	-1.34	61.6105	0.0164	fold change	-1.25	27.9985	0.0095	fold change	-1.32
GNA13	10672	guanine nucleotide binding protein (G protein), alpha 13	4 out of 4	207.51	67.9117	2.1e-05	fold change	-1.36	39.2983	0.0122	fold change	-1.22	80.5893	0.0185	fold change	-1.33	19.7106	0.0046	fold change	-1.23
NUDT21	11051	nudix (nucleoside diphosphate linked moiety X)-type motif 21	4 out of 4	206.451	48.94	2e-06	fold change	-1.25	50.5234	0.0141	fold change	-1.27	56.6149	0.0432	fold change	-1.23	50.3723	0.0117	fold change	-1.48
AKAP11	11215	A kinase (PRKA) anchor protein 11	4 out of 4	203.793	44.7892	0.0003	fold change	-1.23	48.5616	0.0082	fold change	-1.26	61.6105	0.0218	fold change	-1.25	48.8315	0.0149	fold change	-1.47
STAG2	10735	stromal antigen 2	4 out of 4	200.292	61.3497	7.3e-05	fold change	-1.32	53.0448	0.0052	fold change	-1.28	66.1866	0.0477	fold change	-1.27	19.7106	0.0293	fold change	-1.23
PKIA	5569	protein kinase (cAMP-dependent, catalytic) inhibitor alpha	4 out of 4	199.518	44.7892	8.4e-07	fold change	-1.23	72.3129	0.012	fold change	-1.37	52.0448	0.0359	fold change	-1.21	30.3713	0.0168	fold change	-1.34
RYK	6259	receptor-like tyrosine kinase	4 out of 4	194.386	50.4923	3.2e-05	fold change	-1.26	48.5616	0.0077	fold change	-1.26	68.4594	0.0141	fold change	-1.28	26.8723	0.0043	fold change	-1.31
TIPRL	261726	TIP41, TOR signaling pathway regulator-like (S. cerevisiae)	4 out of 4	182.648	39.2092	3.8e-06	fold change	-1.2	39.2983	0.0225	fold change	-1.22	82.0371	0.0061	fold change	-1.34	22.103	0.0308	fold change	-1.26
HERC4	26091	HECT and RLD domain containing E3 ubiquitin protein ligase 4	4 out of 4	176.849	41.1326	0.0009	fold change	-1.21	41.8347	0.0286	fold change	-1.23	49.844	0.0393	fold change	-1.2	44.0381	0.0328	fold change	-1.44
AP5M1	55745	adaptor-related protein complex 5, mu 1 subunit	4 out of 4	169.013	47.1542	1.6e-06	fold change	-1.24	41.8347	0.0006	fold change	-1.23	54.207	0.0303	fold change	-1.22	25.8168	0.0274	fold change	-1.3
SRP9P1	653226	signal recognition particle 9 pseudogene 1	3 out of 4	271.541	85.4511	1.6e-08	fold change	-1.57	97.702	0.001	fold change	-1.83	88.3876	0.0471	fold change	-1.38
HSD17B11	51170	hydroxysteroid (17-beta) dehydrogenase 11	3 out of 4	242.466	61.3497	8.8e-05	fold change	-1.32	86.6341	0.0099	fold change	-1.51	94.4822	0.027	fold change	-1.45
SUMO2	6613	SMT3 suppressor of mif two 3 homolog 2 (S. cerevisiae)	3 out of 4	239.831	59.78	6.2e-06	fold change	-1.31	80.7754	0.0028	fold change	-1.44	99.2753	0.0301	fold change	-1.67
TRAT1	50852	T cell receptor associated transmembrane adaptor 1	3 out of 4	235.465	65.0559	3e-08	fold change	-1.34	96.4599	0.0054	fold change	-1.74					73.9492	0.0469	fold change	-1.66
SESN3	143686	sestrin 3	3 out of 4	231.351	50.4923	0.0004	fold change	-1.26					98.2067	0.0058	fold change	-1.59	82.6515	0.0078	fold change	-1.79
BTAF1	9044	BTAF1 RNA polymerase II, B-TFIID transcription factor-associated, 170kDa (Mot1 homolog, S. cerevisiae)	3 out of 4	226.682	75.8357	1.9e-07	fold change	-1.43					85.2268	0.0282	fold change	-1.36	65.6194	0.0003	fold change	-1.59
COMMD8	54951	COMM domain containing 8	3 out of 4	226.154	79.571	2e-09	fold change	-1.47	69.0713	0.0066	fold change	-1.35	77.5122	0.0228	fold change	-1.32
DPM1	8813	dolichyl-phosphate mannosyltransferase polypeptide 1, catalytic subunit	3 out of 4	225.702	92.8954	2.4e-13	fold change	-1.78	64.3468	0.002	fold change	-1.33	68.4594	0.0129	fold change	-1.28
SRSF1	6426	serine/arginine-rich splicing factor 1	3 out of 4	225.166	72.9639	1.2e-06	fold change	-1.4					83.3472	0.0424	fold change	-1.35	68.8544	0.0009	fold change	-1.62
ADD3	120	adducin 3 (gamma)	3 out of 4	224.78	82.1288	2.7e-06	fold change	-1.51					97.1628	0.0372	fold change	-1.53	45.4885	0.0393	fold change	1.45
EIF4G2	1982	eukaryotic translation initiation factor 4 gamma, 2	3 out of 4	223.655	63.1481	9.5e-05	fold change	-1.33	94.32	0.0201	fold change	-1.67	66.1866	0.0495	fold change	-1.27
MAT2B	27430	methionine adenosyltransferase II, beta	3 out of 4	222.863	66.3526	2.1e-05	fold change	-1.35	92.1133	0.0438	fold change	-1.6	64.3973	0.03	fold change	-1.26
ABCE1	6059	ATP-binding cassette, sub-family E (OABP), member 1	3 out of 4	222.359	59.78	8.2e-08	fold change	-1.31					80.5893	0.0478	fold change	-1.33	81.9901	0.002	fold change	-1.78
LRRK2	120892	leucine-rich repeat kinase 2	3 out of 4	221.814	65.0559	1.3e-06	fold change	-1.34	64.3468	0.0387	fold change	-1.33	92.4112	0.0422	fold change	-1.42
MST4	51765	serine/threonine protein kinase MST4	3 out of 4	221.636	70.5278	3.3e-07	fold change	-1.38	69.0713	0.0021	fold change	-1.35	82.0371	0.0132	fold change	-1.34
CD36	948	CD36 molecule (thrombospondin receptor)	3 out of 4	219.817	65.0559	1.8e-05	fold change	-1.34					82.0371	0.0387	fold change	-1.34	72.7241	0.0047	fold change	1.65
SDHD	6392	succinate dehydrogenase complex, subunit D, integral membrane protein	3 out of 4	217.107	58.1348	1.5e-05	fold change	-1.3	70.5846	0.0039	fold change	-1.36	88.3876	0.0333	fold change	-1.38
ATP1B3	483	ATPase, Na+/K+ transporting, beta 3 polypeptide	3 out of 4	215.201	50.4923	0.0009	fold change	-1.26	69.0713	0.04	fold change	-1.35	95.637	0.0313	fold change	-1.47
BUB3	9184	budding uninhibited by benzimidazoles 3 homolog (yeast)	3 out of 4	213.12	61.3497	1.9e-05	fold change	-1.32					85.2268	0.0376	fold change	-1.36	66.5433	0.0029	fold change	-1.6
AGPAT5	55326	1-acylglycerol-3-phosphate O-acyltransferase 5 (lysophosphatidic acid acyltransferase, epsilon)	3 out of 4	212.747					77.6482	0.0077	fold change	-1.41	83.3472	0.0338	fold change	-1.35	51.7513	0.029	fold change	-1.49
FYB	2533	FYN binding protein	3 out of 4	212.264	73.9962	1.6e-06	fold change	-1.41	73.8705	0.0032	fold change	1.38	64.3973	0.0493	fold change	-1.26
THOC7	80145	THO complex 7 homolog (Drosophila)	3 out of 4	210.768	72.9639	1.4e-09	fold change	-1.4					73.7572	0.0203	fold change	-1.3	64.0467	0.0141	fold change	1.58
ACADM	34	acyl-CoA dehydrogenase, C-4 to C-12 straight chain	3 out of 4	210.333	73.9962	2.1e-08	fold change	-1.41					73.7572	0.0444	fold change	-1.3	62.5798	0.0117	fold change	-1.57
SP3	6670	Sp3 transcription factor	3 out of 4	210.168	75.0064	1.3e-06	fold change	-1.42	43.9808	0.0161	fold change	-1.24	91.181	0.022	fold change	-1.41
LUC7L3	51747	LUC7-like 3 (S. cerevisiae)	3 out of 4	208.384	81.702	1.4e-07	fold change	-1.5					93.7559	0.0275	fold change	-1.44	32.9259	0.0013	fold change	-1.36
SNRPG	6637	small nuclear ribonucleoprotein polypeptide G	3 out of 4	207.849	98.2106	6.1e-14	fold change	-2.29					88.3876	0.0211	fold change	-1.38	21.2508	0.0158	fold change	-1.25
LOC401397	401397	uncharacterized LOC401397	3 out of 4	206.243	81.702	7.6e-13	fold change	-1.5	53.0448	0.0126	fold change	-1.28	71.496	0.0426	fold change	-1.29
GNG2	54331	guanine nucleotide binding protein (G protein), gamma 2	3 out of 4	205.821	59.78	2.8e-06	fold change	-1.31	81.6433	0.0239	fold change	-1.45	64.3973	0.0459	fold change	-1.26
AMD1	262	adenosylmethionine decarboxylase 1	3 out of 4	205.547	75.8357	8.6e-07	fold change	-1.43	58.2154	0.0005	fold change	-1.3	71.496	0.0288	fold change	-1.29
MATR3	9782	matrin 3	3 out of 4	204.145	86.8704	2.9e-08	fold change	-1.59	83.0468	0.0224	fold change	-1.47					34.2278	0.021	fold change	-1.37
CLEC7A	64581	C-type lectin domain family 7, member A	3 out of 4	204.1	48.94	1.9e-06	fold change	-1.25	77.6482	0.0432	fold change	-1.41	77.5122	0.0287	fold change	-1.32
RPS7P3	440732	ribosomal protein S7 pseudogene 3	3 out of 4	204.077	63.1481	1.9e-07	fold change	-1.33	41.8347	0.0221	fold change	-1.23	99.0943	0.0478	fold change	-1.65
WWP1	11059	WW domain containing E3 ubiquitin protein ligase 1	3 out of 4	203.559	65.0559	1.8e-06	fold change	-1.34					85.2268	0.0385	fold change	-1.36	53.2765	0.0099	fold change	-1.5
MBNL1	4154	muscleblind-like splicing regulator 1	3 out of 4	203.432	77.0048	9.4e-06	fold change	-1.44					86.7784	0.0307	fold change	-1.37	39.6489	0.0337	fold change	-1.41
DR1	1810	down-regulator of transcription 1, TBP-binding (negative cofactor 2)	3 out of 4	202.72	39.2092	9.3e-05	fold change	-1.2	75.1236	0.0004	fold change	-1.39	88.3876	0.0404	fold change	-1.38
RPSAP39	100131161	ribosomal protein SA pseudogene 39	3 out of 4	201.979	61.3497	0.0012	fold change	-1.32	43.9808	0.0299	fold change	-1.24	96.6482	0.0446	fold change	-1.51
WAC	51322	WW domain containing adaptor with coiled-coil	3 out of 4	201.7	67.9117	8e-05	fold change	-1.36	48.5616	0.0137	fold change	-1.26	85.2268	0.0257	fold change	-1.36
PSMC6	5706	proteasome (prosome, macropain) 26S subunit, ATPase, 6	3 out of 4	201.557	89.6346	5.3e-10	fold change	-1.66	55.3079	0.0014	fold change	-1.29	56.6149	0.0466	fold change	-1.23
SF3B14	51639	splicing factor 3B, 14 kDa subunit	3 out of 4	201.551	94.4127	1.2e-13	fold change	-1.87	50.5234	0.0013	fold change	-1.27	56.6149	0.0141	fold change	-1.23
FAM18B1	51030	family with sequence similarity 18, member B1	3 out of 4	200.858	47.1542	5.2e-07	fold change	-1.24	85.2442	0.0095	fold change	-1.49	68.4594	0.0399	fold change	-1.28
PRNP	5621	prion protein	3 out of 4	200.595	50.4923	0.0019	fold change	-1.26	81.6433	0.0154	fold change	-1.45	68.4594	0.017	fold change	-1.28
RGS18	64407	regulator of G-protein signaling 18	3 out of 4	200.329	80.5036	5.2e-06	fold change	-1.48	58.2154	0.0009	fold change	-1.3	61.6105	0.0224	fold change	-1.25
MGC2752	65996	CENPB DNA-binding domains containing 1 pseudogene	3 out of 4	199.772	63.1481	4.5e-05	fold change	-1.33					83.3472	0.0378	fold change	-1.35	53.2765	0.0033	fold change	1.5
SACM1L	22908	SAC1 suppressor of actin mutations 1-like (yeast)	3 out of 4	199.502	61.3497	5.4e-06	fold change	-1.32					95.637	0.0321	fold change	-1.47	42.5148	0.0099	fold change	-1.43
ZRANB2	9406	zinc finger, RAN-binding domain containing 2	3 out of 4	197.605	82.1288	6.3e-07	fold change	-1.51					54.207	0.0201	fold change	-1.22	61.2693	0.0027	fold change	-1.56
TRA2B	6434	transformer 2 beta homolog (Drosophila)	3 out of 4	195.838	69.1946	2.8e-06	fold change	-1.37					91.181	0.0194	fold change	-1.41	35.4623	0.0065	fold change	-1.38
CMPK1	51727	cytidine monophosphate (UMP-CMP) kinase 1, cytosolic	3 out of 4	195.838	69.1946	1.2e-07	fold change	-1.37					91.181	0.0376	fold change	-1.41	35.4623	0.021	fold change	-1.38
STX7	8417	syntaxin 7	3 out of 4	195.15	56.3456	1e-08	fold change	-1.29	58.2154	0.0177	fold change	-1.3	80.5893	0.0482	fold change	-1.33
MRPS33	51650	mitochondrial ribosomal protein S33	3 out of 4	193.896	82.9352	2.2e-12	fold change	-1.52					80.5893	0.0344	fold change	-1.33	30.3713	0.0129	fold change	-1.34
RPL9	6133	ribosomal protein L9	3 out of 4	193.14	91.5784	1.2e-06	fold change	-1.73	35.3752	0.0155	fold change	-1.2	66.1866	0.0313	fold change	-1.27
RBM15	64783	RNA binding motif protein 15	3 out of 4	192.994	52.4197	1.4e-05	fold change	-1.27					54.207	0.0203	fold change	-1.22	86.3677	2.3e-05	fold change	-1.85
HSP90AA1	3320	heat shock protein 90kDa alpha (cytosolic), class A member 1	3 out of 4	192.26	94.8191	1.3e-11	fold change	-1.92					59.1506	0.0471	fold change	-1.24	38.2901	0.0027	fold change	-1.4
RPS15A	6210	ribosomal protein S15a	3 out of 4	190.929	89.9297	6.6e-07	fold change	-1.67	66.7717	0.012	fold change	-1.34					34.2278	0.0077	fold change	-1.37
BIRC3	330	baculoviral IAP repeat containing 3	3 out of 4	190.705	50.4923	0.0008	fold change	-1.26					76.1661	0.0347	fold change	-1.31	64.0467	0.0101	fold change	-1.58
SUMO2P3	652489	SMT3 suppressor of mif two 3 homolog 2 (S. cerevisiae) pseudogene 3	3 out of 4	190.429	54.2853	5.3e-06	fold change	-1.28	84.0986	0.0019	fold change	-1.48	52.0448	0.0403	fold change	-1.21
TMX1	81542	thioredoxin-related transmembrane protein 1	3 out of 4	190.321	78.1555	2.8e-06	fold change	-1.45					89.2507	0.0025	fold change	-1.39	22.9148	0.0053	fold change	-1.27
VPS36	51028	vacuolar protein sorting 36 homolog (S. cerevisiae)	3 out of 4	188.906	65.0559	3.9e-07	fold change	-1.34					88.3876	0.0394	fold change	-1.38	35.4623	0.0002	fold change	-1.38
ACTR6	64431	ARP6 actin-related protein 6 homolog (yeast)	3 out of 4	188.901	75.8357	3e-10	fold change	-1.43					76.1661	0.0457	fold change	-1.31	36.8993	0.0046	fold change	-1.39
MAP4K5	11183	mitogen-activated protein kinase kinase kinase kinase 5	3 out of 4	188.379	42.9336	1.4e-08	fold change	-1.22					71.496	0.0322	fold change	-1.29	73.9492	0.009	fold change	-1.66
SNX10	29887	sorting nexin 10	3 out of 4	187.97	70.5278	1.1e-06	fold change	-1.38	53.0448	0.0425	fold change	-1.28	64.3973	0.0454	fold change	-1.26
EIF4A2	1974	eukaryotic translation initiation factor 4A2	3 out of 4	187.144	71.8184	4.8e-06	fold change	-1.39					92.4112	0.0253	fold change	-1.42	22.9148	0.0061	fold change	-1.27
PIK3R1	5295	phosphoinositide-3-kinase, regulatory subunit 1 (alpha)	3 out of 4	186.824	58.1348	2.1e-06	fold change	-1.3					71.496	0.0407	fold change	-1.29	57.1932	0.0043	fold change	-1.53
NPTN	27020	neuroplastin	3 out of 4	186.609	52.4197	6.4e-05	fold change	-1.27	39.2983	0.0239	fold change	-1.22	94.8911	0.0262	fold change	-1.46
WTAP	9589	Wilms tumor 1 associated protein	3 out of 4	186.469	66.3526	1.2e-07	fold change	-1.35	46.3594	0.018	fold change	-1.25	73.7572	0.0392	fold change	-1.3
OGT	8473	O-linked N-acetylglucosamine (GlcNAc) transferase	3 out of 4	186.458	73.9962	1.5e-05	fold change	-1.41	80.7754	0.0023	fold change	-1.44					31.6867	0.0468	fold change	-1.35
IBTK	25998	inhibitor of Bruton agammaglobulinemia tyrosine kinase	3 out of 4	186.159	48.94	9.9e-08	fold change	-1.25					88.3876	0.0276	fold change	-1.38	48.8315	0.0139	fold change	-1.47
ADO	84890	2-aminoethanethiol (cysteamine) dioxygenase	3 out of 4	186.032	42.9336	4.8e-05	fold change	-1.22					83.3472	0.0069	fold change	-1.35	59.7507	0.0063	fold change	-1.55
WDR33	55339	WD repeat domain 33	3 out of 4	185.851	65.0559	1.3e-08	fold change	-1.34	58.2154	0.0115	fold change	-1.3					62.5798	0.005	fold change	-1.57
PNISR	25957	PNN-interacting serine/arginine-rich protein	3 out of 4	185.764	63.1481	1.1e-06	fold change	-1.33					88.3876	0.0453	fold change	-1.38	34.2278	0.0313	fold change	-1.37
LMBRD1	55788	LMBR1 domain containing 1	3 out of 4	185.506	61.3497	7e-05	fold change	-1.32	37.3779	0.0011	fold change	-1.21	86.7784	0.0067	fold change	-1.37
ST13P4	145165	suppression of tumorigenicity 13 (colon carcinoma) (Hsp70 interacting protein) pseudogene 4	3 out of 4	185.467	47.1542	3.6e-05	fold change	-1.24	41.8347	0.0458	fold change	-1.23	96.4785	0.0242	fold change	-1.5
ST8SIA4	7903	ST8 alpha-N-acetyl-neuraminide alpha-2,8-sialyltransferase 4	3 out of 4	185.221	61.3497	7.8e-07	fold change	-1.32	46.3594	0.0375	fold change	-1.25	77.5122	0.0413	fold change	-1.32
MCEE	84693	methylmalonyl CoA epimerase	3 out of 4	185.09	56.3456	2.5e-08	fold change	-1.29	64.3468	0.0106	fold change	-1.33	64.3973	0.0279	fold change	-1.26
PTGES3	10728	prostaglandin E synthase 3 (cytosolic)	3 out of 4	184.827	67.9117	8.1e-06	fold change	-1.36					98.561	0.0382	fold change	-1.61	18.3538	0.0213	fold change	-1.21
C8orf59	401466	chromosome 8 open reading frame 59	3 out of 4	183.753	70.5278	1.3e-08	fold change	-1.38					85.2268	0.0406	fold change	-1.36	27.9985	0.0251	fold change	-1.32
TMED5	50999	transmembrane emp24 protein transport domain containing 5	3 out of 4	183.475	63.1481	8.8e-05	fold change	-1.33					82.0371	0.0197	fold change	-1.34	38.2901	1.6e-05	fold change	-1.4
CYBB	1536	cytochrome b-245, beta polypeptide	3 out of 4	182.299	48.94	0.0005	fold change	-1.25					76.1661	0.038	fold change	-1.31	57.1932	0.0423	fold change	1.53
TSEN15	116461	tRNA splicing endonuclease 15 homolog (S. cerevisiae)	3 out of 4	182.07	52.4197	5.9e-07	fold change	-1.27					73.7572	0.0294	fold change	-1.3	55.8928	0.0487	fold change	-1.52
TMEM245	23731	transmembrane protein 245	3 out of 4	181.715	42.9336	6.4e-06	fold change	-1.22					77.5122	0.0359	fold change	-1.32	61.2693	0.0032	fold change	-1.56
SLC4A7	9497	solute carrier family 4, sodium bicarbonate cotransporter, member 7	3 out of 4	180.794	48.94	0.0002	fold change	-1.25	70.5846	0.0198	fold change	-1.36					61.2693	0.0257	fold change	-1.56
CCT6A	908	chaperonin containing TCP1, subunit 6A (zeta 1)	3 out of 4	180.276	47.1542	4.3e-08	fold change	-1.24	87.6332	0.0171	fold change	-1.53					45.4885	0.0032	fold change	-1.45
CPPED1	55313	calcineurin-like phosphoesterase domain containing 1	3 out of 4	179.827	41.1326	4.9e-05	fold change	-1.21	48.5616	0.0246	fold change	-1.26	90.1323	0.028	fold change	-1.4
USP15	9958	ubiquitin specific peptidase 15	3 out of 4	179.301	39.2092	0.0006	fold change	-1.2					77.5122	0.027	fold change	-1.32	62.5798	0.0331	fold change	1.57
MIS12	79003	MIS12, MIND kinetochore complex component, homolog (S. pombe)	3 out of 4	178.205	48.94	9.2e-06	fold change	-1.25					85.2268	0.0147	fold change	-1.36	44.0381	0.0044	fold change	-1.44
CDC42	998	cell division cycle 42 (GTP binding protein, 25kDa)	3 out of 4	178.172	67.9117	6.4e-07	fold change	-1.36	87.3454	0.0208	fold change	-1.52					22.9148	0.0442	fold change	1.27
DDX1	1653	DEAD (Asp-Glu-Ala-Asp) box helicase 1	3 out of 4	178.136	67.9117	3.6e-07	fold change	-1.36					66.1866	0.0355	fold change	-1.27	44.0381	0.0015	fold change	-1.44
MPC1	51660	mitochondrial pyruvate carrier 1	3 out of 4	177.965	61.3497	2.1e-05	fold change	-1.32	66.7717	0.0002	fold change	-1.34	49.844	0.0134	fold change	-1.2
DEK	7913	DEK oncogene	3 out of 4	177.569	88.6949	5.5e-10	fold change	-1.63					68.4594	0.0371	fold change	-1.28	20.4144	0.0214	fold change	-1.24
CCR1	1230	chemokine (C-C motif) receptor 1	3 out of 4	177.162	48.94	7.8e-05	fold change	-1.25	69.0713	0.0142	fold change	1.35	59.1506	0.0342	fold change	-1.24
SET	6418	SET nuclear oncogene	3 out of 4	176.468	72.9639	7.7e-08	fold change	-1.4					80.5893	0.0212	fold change	-1.33	22.9148	0.0183	fold change	-1.27
COX17	10063	COX17 cytochrome c oxidase assembly homolog (S. cerevisiae)	3 out of 4	175.972	86.8704	4.9e-15	fold change	-1.59					66.1866	0.0176	fold change	-1.27	22.9148	0.0435	fold change	-1.27
FAM210B	116151	family with sequence similarity 210, member B	3 out of 4	175.9	42.9336	0.0182	fold change	-1.22					98.7381	0.0302	fold change	-1.63	34.2278	0.0085	fold change	-1.37
NARS	4677	asparaginyl-tRNA synthetase	3 out of 4	173.781	61.3497	5.5e-05	fold change	-1.32					91.181	0.0217	fold change	-1.41	21.2508	0.0002	fold change	-1.25
TMEM126A	84233	transmembrane protein 126A	3 out of 4	173.498	82.9352	1e-11	fold change	-1.52					68.4594	0.0432	fold change	-1.28	22.103	0.0337	fold change	-1.26
UFM1	51569	ubiquitin-fold modifier 1	3 out of 4	173.467	42.9336	1.9e-05	fold change	-1.22	64.3468	0.0084	fold change	-1.33	66.1866	0.0332	fold change	-1.27
NGDN	25983	neuroguidin, EIF4E binding protein	3 out of 4	173.381	81.702	3.9e-12	fold change	-1.5	41.8347	0.0087	fold change	-1.23	49.844	0.039	fold change	-1.2
ARL8B	55207	ADP-ribosylation factor-like 8B	3 out of 4	173.311	66.3526	8.1e-07	fold change	-1.35					71.496	0.0344	fold change	-1.29	35.4623	0.0019	fold change	-1.38
PCM1	5108	pericentriolar material 1	3 out of 4	173.117	54.2853	1.2e-05	fold change	-1.28					68.4594	0.0078	fold change	-1.28	50.3723	0.0009	fold change	-1.48
CYB5R4	51167	cytochrome b5 reductase 4	3 out of 4	171.822	56.3456	0.0001	fold change	-1.29	43.9808	0.0071	fold change	-1.24	71.496	0.0478	fold change	-1.29
UHMK1	127933	U2AF homology motif (UHM) kinase 1	3 out of 4	171.377	56.3456	0.0004	fold change	-1.29					56.6149	0.042	fold change	-1.23	58.416	0.0398	fold change	-1.54
EIF3E	3646	eukaryotic translation initiation factor 3, subunit E	3 out of 4	171.279	91.9625	3.2e-11	fold change	-1.75					61.6105	0.0441	fold change	-1.25	17.7061	0.0394	fold change	-1.2
LMO2	4005	LIM domain only 2 (rhombotin-like 1)	3 out of 4	170.573	54.2853	0.0003	fold change	-1.28					92.4112	0.0029	fold change	-1.42	23.8761	0.0306	fold change	1.28
ARMC1	55156	armadillo repeat containing 1	3 out of 4	169.911	42.9336	1.7e-05	fold change	-1.22					64.3973	0.0359	fold change	-1.26	62.5798	0.0052	fold change	-1.57
TRMT13	54482	tRNA methyltransferase 13 homolog (S. cerevisiae)	3 out of 4	169.824	42.9336	1.5e-05	fold change	-1.22	37.3779	0.0268	fold change	-1.21					89.5127	0.0095	fold change	-1.94
CHD1	1105	chromodomain helicase DNA binding protein 1	3 out of 4	169.626	63.1481	6.3e-07	fold change	-1.33					85.2268	0.0107	fold change	-1.36	21.2508	0.006	fold change	-1.25
ARL5A	26225	ADP-ribosylation factor-like 5A	3 out of 4	169.032	44.7892	3.4e-05	fold change	-1.23	73.8705	0.0109	fold change	-1.38					50.3723	0.0034	fold change	-1.48
RNF14	9604	ring finger protein 14	3 out of 4	168.471	52.4197	2.9e-06	fold change	-1.27					80.5893	0.0289	fold change	-1.33	35.4623	0.0188	fold change	-1.38
RABGGTB	5876	Rab geranylgeranyltransferase, beta subunit	3 out of 4	168.363	41.1326	5.9e-08	fold change	-1.21					61.6105	0.0499	fold change	-1.25	65.6194	0.0043	fold change	-1.59
SCAMP1	9522	secretory carrier membrane protein 1	3 out of 4	167.812	67.9117	2e-06	fold change	-1.36					61.6105	0.0311	fold change	-1.25	38.2901	0.0046	fold change	-1.4
PPM1B	5495	protein phosphatase, Mg2+/Mn2+ dependent, 1B	3 out of 4	167.725	81.702	5.8e-08	fold change	-1.5					59.1506	0.0491	fold change	-1.24	26.8723	0.0154	fold change	-1.31
UBE3A	7337	ubiquitin protein ligase E3A	3 out of 4	167.149	72.9639	2.8e-08	fold change	-1.4					66.1866	0.0438	fold change	-1.27	27.9985	0.01	fold change	-1.32
WDFY1	57590	WD repeat and FYVE domain containing 1	3 out of 4	167.083	75.0064	1.1e-06	fold change	-1.42					59.1506	0.0321	fold change	-1.24	32.9259	0.0157	fold change	-1.36
KIAA0528	9847	KIAA0528	3 out of 4	166.518	69.1946	1.1e-06	fold change	-1.37					64.3973	0.0324	fold change	-1.26	32.9259	0.0053	fold change	-1.36
ZNF14	7561	zinc finger protein 14	3 out of 4	166.125	47.1542	0.0025	fold change	-1.24					96.0559	0.027	fold change	-1.48	22.9148	0.0415	fold change	-1.27
TIA1	7072	TIA1 cytotoxic granule-associated RNA binding protein	3 out of 4	165.49					70.5846	0.0106	fold change	-1.36	56.6149	0.0292	fold change	-1.23	38.2901	0.0006	fold change	-1.4
AP1S2	8905	adaptor-related protein complex 1, sigma 2 subunit	3 out of 4	164.789	87.2844	9.3e-08	fold change	-1.6					59.1506	0.0448	fold change	-1.24	18.3538	0.0101	fold change	-1.21
USP1	7398	ubiquitin specific peptidase 1	3 out of 4	164.723	54.2853	1.3e-06	fold change	-1.28					77.5122	0.0281	fold change	-1.32	32.9259	0.0006	fold change	-1.36
TNFAIP8	25816	tumor necrosis factor, alpha-induced protein 8	3 out of 4	163.927	54.2853	1.7e-05	fold change	-1.28	81.6433	0.0023	fold change	-1.45					27.9985	0.0226	fold change	-1.32
USO1	8615	USO1 vesicle docking protein homolog (yeast)	3 out of 4	163.699	65.0559	6.4e-07	fold change	-1.34					73.7572	0.0196	fold change	-1.3	24.8864	0.0044	fold change	-1.29
PTPLB	201562	protein tyrosine phosphatase-like (proline instead of catalytic arginine), member b	3 out of 4	163.62	58.1348	0.0003	fold change	-1.3	39.2983	0.0142	fold change	-1.22	66.1866	0.047	fold change	-1.27
DLD	1738	dihydrolipoamide dehydrogenase	3 out of 4	163.485	44.7892	2.8e-08	fold change	-1.23					71.496	0.0242	fold change	-1.29	47.2001	0.0006	fold change	-1.46
SLC38A2	54407	solute carrier family 38, member 2	3 out of 4	163.267	58.1348	2.8e-05	fold change	-1.3					86.7784	0.0273	fold change	-1.37	18.3538	0.0172	fold change	-1.21
EML4	27436	echinoderm microtubule associated protein like 4	3 out of 4	162.929	65.0559	3.5e-06	fold change	-1.34					66.1866	0.0332	fold change	-1.27	31.6867	0.0005	fold change	-1.35
PRRC1	133619	proline-rich coiled-coil 1	3 out of 4	162.456	39.2092	6.5e-06	fold change	-1.2					71.496	0.0457	fold change	-1.29	51.7513	0.0275	fold change	-1.49
DCP2	167227	DCP2 decapping enzyme homolog (S. cerevisiae)	3 out of 4	162.318	75.0064	4.3e-06	fold change	-1.42					64.3973	0.0278	fold change	-1.26	22.9148	0.0336	fold change	-1.27
EIF3A	8661	eukaryotic translation initiation factor 3, subunit A	3 out of 4	161.711	42.9336	0.0003	fold change	-1.22					92.961	0.0213	fold change	-1.43	25.8168	0.0108	fold change	-1.3
EIF2A	83939	eukaryotic translation initiation factor 2A, 65kDa	3 out of 4	161.434	73.9962	2.7e-08	fold change	-1.41					66.1866	0.0177	fold change	-1.27	21.2508	0.0127	fold change	-1.25
PRKRA	8575	protein kinase, interferon-inducible double stranded RNA dependent activator	3 out of 4	161.371	41.1326	6.2e-06	fold change	-1.21					80.5893	0.0472	fold change	-1.33	39.6489	0.0154	fold change	-1.41
SRP72	6731	signal recognition particle 72kDa	3 out of 4	161.062	44.7892	8.2e-06	fold change	-1.23					83.3472	0.0171	fold change	-1.35	32.9259	0.0117	fold change	-1.36
PSIP1	11168	PC4 and SFRS1 interacting protein 1	3 out of 4	160.943	61.3497	7.4e-07	fold change	-1.32					80.5893	0.0272	fold change	-1.33	19.0036	0.0315	fold change	-1.22
THUMPD1	55623	THUMP domain containing 1	3 out of 4	160.822	58.1348	1.4e-06	fold change	-1.3					64.3973	0.012	fold change	-1.26	38.2901	0.01	fold change	-1.4
SMC4	10051	structural maintenance of chromosomes 4	3 out of 4	160.516	47.1542	2.5e-05	fold change	-1.24					61.6105	0.0411	fold change	-1.25	51.7513	0.0213	fold change	-1.49
N4BP2L2	10443	NEDD4 binding protein 2-like 2	3 out of 4	160.383	47.1542	0.0001	fold change	-1.24					64.3973	0.0361	fold change	-1.26	48.8315	0.0228	fold change	-1.47
SF3B1	23451	splicing factor 3b, subunit 1, 155kDa	3 out of 4	160.18	56.3456	0.0003	fold change	-1.29	35.3752	0.001	fold change	-1.2	68.4594	0.0249	fold change	-1.28
YWHAG	7532	tyrosine 3-monooxygenase/tryptophan 5-monooxygenase activation protein, gamma polypeptide	3 out of 4	159.984	48.94	0.0001	fold change	-1.25					85.2268	0.0245	fold change	-1.36	25.8168	0.008	fold change	-1.3
SON	6651	SON DNA binding protein	3 out of 4	159.617	44.7892	0.0015	fold change	-1.23	72.3129	0.0005	fold change	-1.37					42.5148	0.0242	fold change	-1.43
REXO2	25996	REX2, RNA exonuclease 2 homolog (S. cerevisiae)	3 out of 4	159.43	47.1542	6.5e-06	fold change	-1.24					80.5893	0.0287	fold change	-1.33	31.6867	0.0409	fold change	-1.35
MTRR	4552	5-methyltetrahydrofolate-homocysteine methyltransferase reductase	3 out of 4	159.348	44.7892	9.3e-05	fold change	-1.23	41.8347	0.0056	fold change	-1.23					72.7241	0.0004	fold change	-1.65
ALG13	79868	asparagine-linked glycosylation 13 homolog (S. cerevisiae)	3 out of 4	157.504	59.78	8.3e-11	fold change	-1.31	50.5234	0.027	fold change	-1.27					47.2001	0.0027	fold change	-1.46
TMEM126B	55863	transmembrane protein 126B	3 out of 4	157.202	81.702	1.5e-09	fold change	-1.5	46.3594	0.0124	fold change	-1.25					29.1402	0.0358	fold change	-1.33
PTPN11	5781	protein tyrosine phosphatase, non-receptor type 11	3 out of 4	156.041	54.2853	6.8e-06	fold change	-1.28					73.7572	0.0135	fold change	-1.3	22.9148	0.022	fold change	-1.27
VCPIP1	80124	valosin containing protein (p97)/p47 complex interacting protein 1	3 out of 4	155.83	59.78	2.1e-06	fold change	-1.31					59.1506	0.0236	fold change	-1.24	36.8993	0.0069	fold change	-1.39
FH	2271	fumarate hydratase	3 out of 4	155.28	44.7892	0.0001	fold change	-1.23					88.3876	0.0499	fold change	-1.38	22.103	0.0044	fold change	-1.26
PCNP	57092	PEST proteolytic signal containing nuclear protein	3 out of 4	155.259	70.5278	1e-05	fold change	-1.38	53.0448	0.0019	fold change	-1.28					31.6867	0.0335	fold change	-1.35
AASDHPPT	60496	aminoadipate-semialdehyde dehydrogenase-phosphopantetheinyl transferase	3 out of 4	155.241	41.1326	3.2e-05	fold change	-1.21	58.2154	0.0182	fold change	-1.3					55.8928	0.0231	fold change	-1.52
CCNT2	905	cyclin T2	3 out of 4	154.232	41.1326	4.1e-05	fold change	-1.21	70.5846	0.0189	fold change	-1.36					42.5148	0.0022	fold change	-1.43
NUP54	53371	nucleoporin 54kDa	3 out of 4	153.531	50.4923	8.1e-06	fold change	-1.26					76.1661	0.0061	fold change	-1.31	26.8723	0.0282	fold change	-1.31
ANGEL2	90806	angel homolog 2 (Drosophila)	3 out of 4	153.085	54.2853	5.6e-05	fold change	-1.28					59.1506	0.0389	fold change	-1.24	39.6489	0.0034	fold change	-1.41
GTPBP4	23560	GTP binding protein 4	3 out of 4	152.275	39.2092	0.001	fold change	-1.2					76.1661	0.0361	fold change	-1.31	36.8993	0.0249	fold change	-1.39
NOL11	25926	nucleolar protein 11	3 out of 4	152.026	48.94	2.3e-05	fold change	-1.25					66.1866	0.0496	fold change	-1.27	36.8993	0.0183	fold change	-1.39
VPS26A	9559	vacuolar protein sorting 26 homolog A (S. pombe)	3 out of 4	152.022	63.1481	2.5e-05	fold change	-1.33					68.4594	0.0165	fold change	-1.28	20.4144	0.0066	fold change	-1.24
AGL	178	amylo-alpha-1, 6-glucosidase, 4-alpha-glucanotransferase	3 out of 4	151.819	54.2853	2.2e-06	fold change	-1.28					52.0448	0.0055	fold change	-1.21	45.4885	0.0022	fold change	-1.45
RPS6KB1	6198	ribosomal protein S6 kinase, 70kDa, polypeptide 1	3 out of 4	151.45	63.1481	9.5e-07	fold change	-1.33					56.6149	0.0443	fold change	-1.23	31.6867	0.0018	fold change	-1.35
MRFAP1L1	114932	Morf4 family associated protein 1-like 1	3 out of 4	150.836	82.1288	8.1e-09	fold change	-1.51	41.8347	0.0216	fold change	-1.23					26.8723	0.0137	fold change	-1.31
GGPS1	9453	geranylgeranyl diphosphate synthase 1	3 out of 4	149.623	61.3497	6.9e-08	fold change	-1.32					64.3973	0.0249	fold change	-1.26	23.8761	0.0225	fold change	-1.28
WIPF1	7456	WAS/WASL interacting protein family, member 1	3 out of 4	149.533	72.9639	1.8e-05	fold change	-1.4	58.2154	0.0171	fold change	-1.3					18.3538	0.0434	fold change	-1.21
C1orf52	148423	chromosome 1 open reading frame 52	3 out of 4	148.841	48.94	1.6e-05	fold change	-1.25					61.6105	0.0358	fold change	-1.25	38.2901	0.0077	fold change	-1.4
C4orf34	201895	chromosome 4 open reading frame 34	3 out of 4	148.349	58.1348	9.2e-06	fold change	-1.3					64.3973	0.0176	fold change	-1.26	25.8168	0.0291	fold change	-1.3
GRSF1	2926	G-rich RNA sequence binding factor 1	3 out of 4	148.031	47.1542	5e-05	fold change	-1.24					52.0448	0.0407	fold change	-1.21	48.8315	0.0162	fold change	-1.47
AKAP7	9465	A kinase (PRKA) anchor protein 7	3 out of 4	146.98	42.9336	1.6e-05	fold change	-1.22					64.3973	0.0239	fold change	-1.26	39.6489	0.0348	fold change	-1.41
ZMPSTE24	10269	zinc metallopeptidase STE24 homolog (S. cerevisiae)	3 out of 4	146.862	63.1481	3.3e-05	fold change	-1.33					61.6105	0.0417	fold change	-1.25	22.103	0.0178	fold change	-1.26
FAM214A	56204	family with sequence similarity 214, member A	3 out of 4	146.658	44.7892	0.0003	fold change	-1.23	73.8705	0.0008	fold change	-1.38					27.9985	0.0482	fold change	-1.32
RCN2	5955	reticulocalbin 2, EF-hand calcium binding domain	3 out of 4	146.435	52.4197	4.7e-06	fold change	-1.27	53.0448	0.0007	fold change	-1.28					40.9702	0.0114	fold change	-1.42
ACBD3	64746	acyl-CoA binding domain containing 3	3 out of 4	146.408	56.3456	3.9e-06	fold change	-1.29					66.1866	0.0246	fold change	-1.27	23.8761	0.0158	fold change	-1.28
HIST1H2BJ	8970	histone cluster 1, H2bj	3 out of 4	146.195	56.3456	9.4e-11	fold change	-1.29					71.496	0.0253	fold change	-1.29	18.3538	0.0486	fold change	1.21
NOL8	55035	nucleolar protein 8	3 out of 4	145.934	52.4197	1.2e-05	fold change	-1.27					56.6149	0.0365	fold change	-1.23	36.8993	0.0033	fold change	-1.39
AZIN1	51582	antizyme inhibitor 1	3 out of 4	145.342	47.1542	0.0005	fold change	-1.24	43.9808	0.0102	fold change	-1.24	54.207	0.0264	fold change	-1.22
UBE4A	9354	ubiquitination factor E4A	3 out of 4	144.831	44.7892	7.3e-05	fold change	-1.23					76.1661	0.0322	fold change	-1.31	23.8761	0.0123	fold change	-1.28
SELT	51714	selenoprotein T	3 out of 4	143.612	47.1542	3e-05	fold change	-1.24					68.4594	0.0235	fold change	-1.28	27.9985	0.0035	fold change	-1.32
SERBP1	26135	SERPINE1 mRNA binding protein 1	3 out of 4	143.237	47.1542	0.0001	fold change	-1.24					52.0448	0.0482	fold change	-1.21	44.0381	9.9e-05	fold change	-1.44
TRAM1	23471	translocation associated membrane protein 1	3 out of 4	142.286	48.94	0.0014	fold change	-1.25					68.4594	0.0433	fold change	-1.28	24.8864	0.0022	fold change	-1.29
SPAST	6683	spastin	3 out of 4	140.886	54.2853	3e-06	fold change	-1.28					66.1866	0.0192	fold change	-1.27	20.4144	0.016	fold change	-1.24
RRAGD	58528	Ras-related GTP binding D	3 out of 4	139.691	48.94	2.8e-05	fold change	-1.25					61.6105	0.0082	fold change	-1.25	29.1402	0.014	fold change	1.33
RNF20	56254	ring finger protein 20, E3 ubiquitin protein ligase	3 out of 4	139.691	48.94	3.2e-05	fold change	-1.25					61.6105	0.0321	fold change	-1.25	29.1402	0.0096	fold change	-1.33
CCDC50	152137	coiled-coil domain containing 50	3 out of 4	139.017	42.9336	4.9e-05	fold change	-1.22					52.0448	0.0056	fold change	-1.21	44.0381	0.0059	fold change	-1.44
PAPD4	167153	PAP associated domain containing 4	3 out of 4	138.443	52.4197	0.0001	fold change	-1.27					59.1506	0.0446	fold change	-1.24	26.8723	0.0136	fold change	-1.31
PPWD1	23398	peptidylprolyl isomerase domain and WD repeat containing 1	3 out of 4	136.788	50.4923	3.1e-07	fold change	-1.26	62.4196	0.0041	fold change	-1.32					23.8761	0.0046	fold change	-1.28
NIF3L1	60491	NIF3 NGG1 interacting factor 3-like 1 (S. cerevisiae)	3 out of 4	135.787	54.2853	5.6e-06	fold change	-1.28					56.6149	0.0438	fold change	-1.23	24.8864	0.0066	fold change	-1.29
ZNF25	219749	zinc finger protein 25	3 out of 4	135.692	41.1326	1.1e-05	fold change	-1.21					52.0448	0.0287	fold change	-1.21	42.5148	0.0036	fold change	-1.43
FAM117B	150864	family with sequence similarity 117, member B	3 out of 4	135.187	44.7892	0.0012	fold change	-1.23	46.3594	0.0081	fold change	-1.25					44.0381	0.0005	fold change	-1.44
SLK	9748	STE20-like kinase	3 out of 4	134.057	59.78	3.6e-08	fold change	-1.31	37.3779	0.0197	fold change	-1.21					36.8993	0.0299	fold change	-1.39
ANAPC4	29945	anaphase promoting complex subunit 4	3 out of 4	133.465	48.94	4.8e-05	fold change	-1.25					61.6105	0.0206	fold change	-1.25	22.9148	0.0399	fold change	-1.27
CEPT1	10390	choline/ethanolamine phosphotransferase 1	3 out of 4	132.656	56.3456	2.9e-05	fold change	-1.29					54.207	0.0103	fold change	-1.22	22.103	0.0214	fold change	-1.26
SYPL1	6856	synaptophysin-like 1	3 out of 4	131.936	39.2092	0.0018	fold change	-1.2	72.3129	0.0004	fold change	-1.37					20.4144	0.0359	fold change	-1.24
CRLS1	54675	cardiolipin synthase 1	3 out of 4	131.833	52.4197	1.6e-05	fold change	-1.27	35.3752	0.0042	fold change	-1.2					44.0381	0.0032	fold change	-1.44
FBXO11	80204	F-box protein 11	3 out of 4	131.736	52.4197	0.0004	fold change	-1.27					61.6105	0.0243	fold change	-1.25	17.7061	0.0221	fold change	-1.2
INSIG2	51141	insulin induced gene 2	3 out of 4	130.655	41.1326	1.4e-06	fold change	-1.21					59.1506	0.0143	fold change	-1.24	30.3713	0.0195	fold change	-1.34
ZNF277	11179	zinc finger protein 277	3 out of 4	129.556	56.3456	5.2e-06	fold change	-1.29					54.207	0.0478	fold change	-1.22	19.0036	0.0182	fold change	-1.22
TM9SF3	56889	transmembrane 9 superfamily member 3	3 out of 4	128.827	42.9336	1.9e-07	fold change	-1.22					54.207	0.0255	fold change	-1.22	31.6867	0.0146	fold change	-1.35
ARL6IP1	23204	ADP-ribosylation factor-like 6 interacting protein 1	3 out of 4	128.582	42.9336	0.0013	fold change	-1.22					64.3973	0.0393	fold change	-1.26	21.2508	0.0059	fold change	-1.25
SMG1	23049	smg-1 homolog, phosphatidylinositol 3-kinase-related kinase (C. elegans)	3 out of 4	128.475	47.1542	0.0009	fold change	-1.24					61.6105	0.0232	fold change	-1.25	19.7106	0.0482	fold change	-1.23
RECQL	5965	RecQ protein-like (DNA helicase Q1-like)	3 out of 4	127.614	50.4923	4.4e-07	fold change	-1.26					54.207	0.0117	fold change	-1.22	22.9148	0.0402	fold change	-1.27
XPO1	7514	exportin 1 (CRM1 homolog, yeast)	3 out of 4	127.198	47.1542	0.0011	fold change	-1.24					52.0448	0.04	fold change	-1.21	27.9985	0.0279	fold change	-1.32
CBFB	865	core-binding factor, beta subunit	3 out of 4	124.64	50.4923	0.0002	fold change	-1.26					52.0448	0.0305	fold change	-1.21	22.103	0.0086	fold change	-1.26
LINC00152	112597	long intergenic non-protein coding RNA 152	3 out of 4	122.441	41.1326	0.0002	fold change	-1.21	60.0572	0.0149	fold change	1.31					21.2508	0.0373	fold change	1.25
GSKIP	51527	GSK3B interacting protein	3 out of 4	121.694	52.4197	1e-05	fold change	-1.27	46.3594	0.0085	fold change	-1.25					22.9148	0.0389	fold change	-1.27
SPTLC1	10558	serine palmitoyltransferase, long chain base subunit 1	3 out of 4	119.203	47.1542	0.0003	fold change	-1.24	53.0448	0.0291	fold change	-1.28					19.0036	0.0008	fold change	-1.22
COIL	8161	coilin	3 out of 4	118.064	41.1326	2.9e-06	fold change	-1.21					52.0448	0.0378	fold change	-1.21	24.8864	0.0025	fold change	-1.29
FAM133B	257415	family with sequence similarity 133, member B	3 out of 4	117.213	50.4923	2.8e-07	fold change	-1.26	41.8347	0.0026	fold change	-1.23					24.8864	0.0391	fold change	-1.29
OGFRL1	79627	opioid growth factor receptor-like 1	3 out of 4	115.768	39.2092	9.7e-06	fold change	-1.2	55.3079	0.0346	fold change	-1.29					21.2508	0.0182	fold change	1.25
EEF1D	1936	eukaryotic translation elongation factor 1 delta (guanine nucleotide exchange protein)	3 out of 4	114.41	42.9336	6e-05	fold change	-1.22	48.5616	0.0004	fold change	1.26					22.9148	0.0099	fold change	1.27
METTL21A	151194	methyltransferase like 21A	3 out of 4	113.061	44.7892	0.0019	fold change	-1.23	48.5616	0.0054	fold change	-1.26					19.7106	0.0165	fold change	-1.23
PDCD4	27250	programmed cell death 4 (neoplastic transformation inhibitor)	3 out of 4	111.549	47.1542	2.5e-07	fold change	-1.24	43.9808	0.0075	fold change	-1.24					20.4144	0.0173	fold change	-1.24
MSL3	10943	male-specific lethal 3 homolog (Drosophila)	3 out of 4	108.555	47.1542	1e-05	fold change	-1.24	39.2983	0.0033	fold change	1.22					22.103	0.0215	fold change	-1.26
DPH5	51611	DPH5 homolog (S. cerevisiae)	3 out of 4	101.235	42.9336	1.5e-06	fold change	-1.22	39.2983	0.0003	fold change	-1.22					19.0036	0.013	fold change	-1.22
RPL21P20	388621	ribosomal protein L21 pseudogene 20	2 out of 4	197.765	97.9489	1.2e-13	fold change	-2.23					99.8163	0.0234	fold change	-1.85
RPL21P97	387753	ribosomal protein L21 pseudogene 97	2 out of 4	196.97	97.426	1.5e-13	fold change	-2.17					99.5441	0.0163	fold change	-1.7
UQCRBP1	442454	ubiquinol-cytochrome c reductase binding protein pseudogene 1	2 out of 4	196.452	96.997	6.8e-13	fold change	-2.11					99.455	0.0277	fold change	-1.68
RPL21P131	388532	ribosomal protein L21 pseudogene 131	2 out of 4	195.902	97.3407	1.9e-14	fold change	-2.16					98.561	0.0179	fold change	-1.61
UQCRHL	440567	ubiquinol-cytochrome c reductase hinge protein-like	2 out of 4	191.052	93.3689	4.4e-13	fold change	-1.81					97.683	0.0346	fold change	-1.55
RPS24	6229	ribosomal protein S24	2 out of 4	190.816	99.6353	7e-14	fold change	-2.72					91.181	0.0403	fold change	-1.41
NDUFA4	4697	NADH dehydrogenase (ubiquinone) 1 alpha subcomplex, 4, 9kDa	2 out of 4	190.474	97.5134	5e-13	fold change	-2.18					92.961	0.0307	fold change	-1.43
IFIT1	3434	interferon-induced protein with tetratricopeptide repeats 1	2 out of 4	188.635	89.1981	5.8e-06	fold change	-1.64	99.4372	0.0013	fold change	2.33
EVI2A	2123	ecotropic viral integration site 2A	2 out of 4	186.83	92.348	2.1e-09	fold change	-1.76					94.4822	0.0463	fold change	-1.45
RPS29P18	643284	ribosomal protein S29 pseudogene 18	2 out of 4	184.949	93.7682	4.4e-10	fold change	-1.83					91.181	0.028	fold change	-1.41
PSMA4	5685	proteasome (prosome, macropain) subunit, alpha type, 4	2 out of 4	183.454	95.0661	6.6e-14	fold change	-1.94					88.3876	0.0062	fold change	-1.38
PSMA6P1	64596	proteasome (prosome, macropain) subunit, alpha type, 6 pseudogene 1	2 out of 4	183.263	93.1307	2e-10	fold change	-1.79					90.1323	0.0125	fold change	-1.4
RBX1	9978	ring-box 1, E3 ubiquitin protein ligase	2 out of 4	183.233	90.8216	5.9e-11	fold change	-1.7					92.4112	0.0291	fold change	-1.42
COX7B	1349	cytochrome c oxidase subunit VIIb	2 out of 4	182.954	89.1981	1e-12	fold change	-1.64					93.7559	0.0435	fold change	-1.44
RNA28S5	100008589	RNA, 28S ribosomal 5	2 out of 4	181.926	95.1475	4e-05	fold change	1.96					86.7784	0.0387	fold change	-1.37
RPL6P19	646483	ribosomal protein L6 pseudogene 19	2 out of 4	180.379	89.1981	1.3e-10	fold change	-1.64					91.181	0.0468	fold change	-1.41
NAMPT	10135	nicotinamide phosphoribosyltransferase	2 out of 4	180.105	81.0386	1.3e-05	fold change	-1.49	99.0668	0.0126	fold change	-2.08
ACTR3	10096	ARP3 actin-related protein 3 homolog (yeast)	2 out of 4	179.959	80.5036	2.3e-06	fold change	-1.48					99.455	0.0422	fold change	-1.68
LY96	23643	lymphocyte antigen 96	2 out of 4	179.639	94.4127	5.5e-11	fold change	-1.87					85.2268	0.0461	fold change	-1.36
MRPL51	51258	mitochondrial ribosomal protein L51	2 out of 4	178.827	88.6949	5.1e-15	fold change	-1.63					90.1323	0.0462	fold change	-1.4
ATP6V1G1	9550	ATPase, H+ transporting, lysosomal 13kDa, V1 subunit G1	2 out of 4	178.249	94.9019	9.8e-13	fold change	-1.93					83.3472	0.0447	fold change	-1.35
PDCD10	11235	programmed cell death 10	2 out of 4	177.036	91.8088	9.1e-13	fold change	-1.74					85.2268	0.0267	fold change	-1.36
IFI44	10561	interferon-induced protein 44	2 out of 4	175.887	77.0048	3e-05	fold change	-1.44	98.8826	0.0017	fold change	2.05
RPS15AP17	391656	ribosomal protein S15a pseudogene 17	2 out of 4	174.696	91.3492	1.7e-07	fold change	-1.72					83.3472	0.0444	fold change	-1.35
TOMM7	54543	translocase of outer mitochondrial membrane 7 homolog (yeast)	2 out of 4	172.675	98.9178	3e-14	fold change	-2.41					73.7572	0.023	fold change	-1.3
CEBPZ	10153	CCAAT/enhancer binding protein (C/EBP), zeta	2 out of 4	171.05	84.2716	2.5e-09	fold change	-1.54					86.7784	0.0161	fold change	-1.37
CDC42SE2	56990	CDC42 small effector 2	2 out of 4	170.359	80.5036	1.4e-06	fold change	-1.48	89.8553	0.0035	fold change	-1.57
RPS17P16	402057	ribosomal protein S17 pseudogene 16	2 out of 4	170.148	98.6524	1e-12	fold change	-2.32					71.496	0.0415	fold change	-1.29
OSBPL8	114882	oxysterol binding protein-like 8	2 out of 4	170.114	71.8184	1.5e-06	fold change	-1.39					98.2956	0.0293	fold change	-1.6
GDI2	2665	GDP dissociation inhibitor 2	2 out of 4	169.754	80.5036	3.9e-07	fold change	-1.48					89.2507	0.0171	fold change	-1.39
RSL24D1	51187	ribosomal L24 domain containing 1	2 out of 4	169.061	92.8954	3.4e-09	fold change	-1.78					76.1661	0.0471	fold change	-1.31
UBE2E1	7324	ubiquitin-conjugating enzyme E2E 1	2 out of 4	168.857	88.2675	9.1e-11	fold change	-1.62					80.5893	0.0403	fold change	-1.33
ATP5F1	515	ATP synthase, H+ transporting, mitochondrial Fo complex, subunit B1	2 out of 4	168.764	89.1981	2.9e-11	fold change	-1.64	79.5659	0.0025	fold change	-1.43
UBE2D3	7323	ubiquitin-conjugating enzyme E2D 3	2 out of 4	167.853	78.6028	7.2e-08	fold change	-1.46					89.2507	0.0079	fold change	-1.39
MRPS18C	51023	mitochondrial ribosomal protein S18C	2 out of 4	167.058	95.5621	1.3e-14	fold change	-2.01					71.496	0.0201	fold change	-1.29
GNG10	2790	guanine nucleotide binding protein (G protein), gamma 10	2 out of 4	166.988	70.5278	1.3e-05	fold change	-1.38	96.4599	0.0046	fold change	-1.74
CLK1	1195	CDC-like kinase 1	2 out of 4	166.814	71.8184	4.9e-05	fold change	-1.39	94.9956	0.0148	fold change	-1.69
PCMTD1	115294	protein-L-isoaspartate (D-aspartate) O-methyltransferase domain containing 1	2 out of 4	166.407	73.9962	2.9e-08	fold change	-1.41					92.4112	0.0128	fold change	-1.42
ARL6IP5	10550	ADP-ribosylation-like factor 6 interacting protein 5	2 out of 4	166.309	84.2716	2e-07	fold change	-1.54					82.0371	0.0184	fold change	-1.34
NMI	9111	N-myc (and STAT) interactor	2 out of 4	166.255	77.0048	1.2e-07	fold change	-1.44					89.2507	0.0275	fold change	-1.39
TNFAIP6	7130	tumor necrosis factor, alpha-induced protein 6	2 out of 4	165.28	88.6949	4.2e-10	fold change	-1.63	76.5849	0.0254	fold change	1.4
EPSTI1	94240	epithelial stromal interaction 1 (breast)	2 out of 4	165.076	67.9117	0.0011	fold change	-1.36	97.1647	0.0023	fold change	1.79
MTPN	136319	myotrophin	2 out of 4	165.075	67.9117	3.6e-06	fold change	-1.36					97.1628	0.0451	fold change	-1.53
ANAPC13	25847	anaphase promoting complex subunit 13	2 out of 4	164.861	84.2716	2.2e-10	fold change	-1.54					80.5893	0.0149	fold change	-1.33
RPS27A	6233	ribosomal protein S27a	2 out of 4	164.579	90.8216	7.9e-11	fold change	-1.7					73.7572	0.0398	fold change	-1.3
PPIG	9360	peptidylprolyl isomerase G (cyclophilin G)	2 out of 4	164.257	75.0064	7.4e-12	fold change	-1.42					89.2507	0.0169	fold change	-1.39
MORF4L1	10933	mortality factor 4 like 1	2 out of 4	164.23	71.8184	8.4e-06	fold change	-1.39					92.4112	0.0123	fold change	-1.42
CALM2	805	calmodulin 2 (phosphorylase kinase, delta)	2 out of 4	164.092	83.5031	6.3e-10	fold change	-1.53					80.5893	0.0283	fold change	-1.33
LOC642236	642236	FSHD region gene 1 pseudogene	2 out of 4	163.096	72.9639	1.1e-10	fold change	-1.4					90.1323	0.0193	fold change	-1.4
ZNF302	55900	zinc finger protein 302	2 out of 4	162.815	75.8357	1.4e-09	fold change	-1.43									86.9792	0.0002	fold change	-1.86
SSB	6741	Sjogren syndrome antigen B (autoantigen La)	2 out of 4	162.288	86.1223	1.8e-13	fold change	-1.58					76.1661	0.0373	fold change	-1.31
RPL24P2	140760	ribosomal protein L24 pseudogene 2	2 out of 4	162.288	86.1223	7.8e-11	fold change	-1.58					76.1661	0.0415	fold change	-1.31
LOC389787	389787	tumor protein, translationally-controlled 1 pseudogene	2 out of 4	161.838	95.0661	1.7e-10	fold change	-1.94	66.7717	0.0352	fold change	-1.34
CNBP	7555	CCHC-type zinc finger, nucleic acid binding protein	2 out of 4	161.784	87.9136	7.5e-09	fold change	-1.61	73.8705	0.0184	fold change	-1.38
CHURC1	91612	churchill domain containing 1	2 out of 4	161.674	71.8184	0.0004	fold change	-1.39	89.8553	0.0076	fold change	-1.57
CNIH4	29097	cornichon homolog 4 (Drosophila)	2 out of 4	161.093	80.5036	4.7e-09	fold change	-1.48					80.5893	0.0463	fold change	-1.33
LARP7	51574	La ribonucleoprotein domain family, member 7	2 out of 4	161.089	84.9228	5.1e-12	fold change	-1.56					76.1661	0.0371	fold change	-1.31
MRPL22	29093	mitochondrial ribosomal protein L22	2 out of 4	159.41	87.9136	3.1e-13	fold change	-1.61					71.496	0.0118	fold change	-1.29
TMEM14B	81853	transmembrane protein 14B	2 out of 4	159.093	67.9117	1e-06	fold change	-1.36					91.181	0.0127	fold change	-1.41
CHMP5	51510	charged multivesicular body protein 5	2 out of 4	158.78	87.2844	1.7e-12	fold change	-1.6					71.496	0.0411	fold change	-1.29
LSM1	27257	LSM1 homolog, U6 small nuclear RNA associated (S. cerevisiae)	2 out of 4	158.366	86.8704	2.6e-11	fold change	-1.59					71.496	0.0496	fold change	-1.29
IFIT2	3433	interferon-induced protein with tetratricopeptide repeats 2	2 out of 4	158.287	81.702	6.9e-06	fold change	-1.5	76.5849	0.0206	fold change	1.4
EEF1B2	1933	eukaryotic translation elongation factor 1 beta 2	2 out of 4	157.636	93.2888	3.4e-10	fold change	-1.8	64.3468	0.0183	fold change	-1.33
IFIT3	3437	interferon-induced protein with tetratricopeptide repeats 3	2 out of 4	156.017	58.1348	0.0046	fold change	-1.3	97.8818	0.0017	fold change	1.94
ARPC5	10092	actin related protein 2/3 complex, subunit 5, 16kDa	2 out of 4	155.832	61.3497	0.0005	fold change	-1.32					94.4822	0.022	fold change	-1.45
NDUFAB1	4706	NADH dehydrogenase (ubiquinone) 1, alpha/beta subcomplex, 1, 8kDa	2 out of 4	155.755	70.5278	1.6e-06	fold change	-1.38					85.2268	0.0437	fold change	-1.36
POLR3GL	84265	polymerase (RNA) III (DNA directed) polypeptide G (32kD)-like	2 out of 4	155.737	79.571	5.8e-09	fold change	-1.47					76.1661	0.0438	fold change	-1.31
RPS27	6232	ribosomal protein S27	2 out of 4	155.623	99.0079	9.6e-13	fold change	-2.51					56.6149	0.0113	fold change	-1.23
SH3BGRL	6451	SH3 domain binding glutamic acid-rich protein like	2 out of 4	155.417	59.78	2.1e-05	fold change	-1.31					95.637	0.0091	fold change	-1.47
UGP2	7360	UDP-glucose pyrophosphorylase 2	2 out of 4	155.188	65.0559	4.2e-06	fold change	-1.34					90.1323	0.0469	fold change	-1.4
PAPOLA	10914	poly(A) polymerase alpha	2 out of 4	155.166	71.8184	5e-06	fold change	-1.39					83.3472	0.0145	fold change	-1.35
SRP9	6726	signal recognition particle 9kDa	2 out of 4	154.856	84.2716	2e-07	fold change	-1.54	70.5846	0.0116	fold change	-1.36
SDPR	8436	serum deprivation response	2 out of 4	154.74	66.3526	8.2e-07	fold change	-1.35					88.3876	0.0489	fold change	-1.38
CYTIP	9595	cytohesin 1 interacting protein	2 out of 4	154.69	67.9117	4e-06	fold change	-1.36					86.7784	0.0468	fold change	-1.37
GPR65	8477	G protein-coupled receptor 65	2 out of 4	154.586	73.9962	8.9e-09	fold change	-1.41					80.5893	0.0376	fold change	-1.33
LOC646849	646849	nucleophosmin (nucleolar phosphoprotein B23, numatrin) pseudogene	2 out of 4	154.329	63.1481	7e-11	fold change	-1.33					91.181	0.0326	fold change	-1.41
TAX1BP1	8887	Tax1 (human T-cell leukemia virus type I) binding protein 1	2 out of 4	153.959	92.348	3.9e-11	fold change	-1.76					61.6105	0.0035	fold change	-1.25
PFDN5	5204	prefoldin subunit 5	2 out of 4	153.806	94.6557	1.2e-11	fold change	-1.9					59.1506	0.0297	fold change	-1.24
JMJD1C	221037	jumonji domain containing 1C	2 out of 4	153.293	69.1946	2.1e-05	fold change	-1.37	84.0986	0.0095	fold change	-1.48
FOXN2	3344	forkhead box N2	2 out of 4	152.565	70.5278	5.6e-06	fold change	-1.38					82.0371	0.009	fold change	-1.34
SLC35A1	10559	solute carrier family 35 (CMP-sialic acid transporter), member A1	2 out of 4	152	80.5036	8.5e-08	fold change	-1.48					71.496	0.0201	fold change	-1.29
VAMP7	6845	vesicle-associated membrane protein 7	2 out of 4	151.913	78.1555	5.5e-09	fold change	-1.45					73.7572	0.0156	fold change	-1.3
RPL6	6128	ribosomal protein L6	2 out of 4	151.638	85.4511	4.5e-10	fold change	-1.57					66.1866	0.0205	fold change	-1.27
IGJ	3512	immunoglobulin J polypeptide, linker protein for immunoglobulin alpha and mu polypeptides	2 out of 4	151.273	54.2853	0.0001	fold change	-1.28	96.9876	0.0219	fold change	-1.78
HERC5	51191	HECT and RLD domain containing E3 ubiquitin protein ligase 5	2 out of 4	150.754	52.4197	0.0096	fold change	-1.27	98.3342	0.0008	fold change	1.97
TRIP12	9320	thyroid hormone receptor interactor 12	2 out of 4	149.922	54.2853	9.7e-05	fold change	-1.28					95.637	0.0207	fold change	-1.47
PTPN4	5775	protein tyrosine phosphatase, non-receptor type 4 (megakaryocyte)	2 out of 4	149.619	66.3526	1e-06	fold change	-1.35									83.2667	0.001	fold change	-1.8
RBM25	58517	RNA binding motif protein 25	2 out of 4	149.593	75.8357	1.3e-07	fold change	-1.43					73.7572	0.0208	fold change	-1.3
HSPH1	10808	heat shock 105kDa/110kDa protein 1	2 out of 4	149.466	67.9117	1.1e-06	fold change	-1.36									81.5541	0.0042	fold change	-1.77
ARGLU1	55082	arginine and glutamate rich 1	2 out of 4	149.32	84.9228	3.9e-07	fold change	-1.56					64.3973	0.0348	fold change	-1.26
P2RY13	53829	purinergic receptor P2Y, G-protein coupled, 13	2 out of 4	149.155	65.0559	8e-07	fold change	-1.34	84.0986	0.0198	fold change	-1.48
PPP2R3C	55012	protein phosphatase 2, regulatory subunit B'', gamma	2 out of 4	148.501	77.0048	3.3e-08	fold change	-1.44					71.496	0.0422	fold change	-1.29
SAR1A	56681	SAR1 homolog A (S. cerevisiae)	2 out of 4	148.476	52.4197	1.9e-06	fold change	-1.27					96.0559	0.0108	fold change	-1.48
CCZ1B	221960	CCZ1 vacuolar protein trafficking and biogenesis associated homolog B (S. cerevisiae)	2 out of 4	148.192	48.94	6.5e-05	fold change	-1.25	99.2516	0.0162	fold change	2.12
RPS29	6235	ribosomal protein S29	2 out of 4	148.03	79.571	6.3e-09	fold change	-1.47					68.4594	0.0111	fold change	-1.28
BZW1P2	151579	basic leucine zipper and W2 domains 1 pseudogene 2	2 out of 4	147.385	58.1348	1.2e-05	fold change	-1.3					89.2507	0.035	fold change	-1.39
CD58	965	CD58 molecule	2 out of 4	147.227	78.1555	9.8e-10	fold change	-1.45	69.0713	0.0127	fold change	-1.35
PCMT1	5110	protein-L-isoaspartate (D-aspartate) O-methyltransferase	2 out of 4	147.225	81.0386	2.7e-08	fold change	-1.49					66.1866	0.0233	fold change	-1.27
KRCC1	51315	lysine-rich coiled-coil 1	2 out of 4	147.093	65.0559	1.8e-08	fold change	-1.34					82.0371	0.035	fold change	-1.34
CDV3	55573	CDV3 homolog (mouse)	2 out of 4	146.502	75.0064	4.6e-07	fold change	-1.42					71.496	0.0215	fold change	-1.29
ATHL1	80162	ATH1, acid trehalase-like 1 (yeast)	2 out of 4	145.768	71.8184	4.7e-07	fold change	1.39									73.9492	0.0232	fold change	1.66
PSMD10	5716	proteasome (prosome, macropain) 26S subunit, non-ATPase, 10	2 out of 4	145.359	63.1481	2.5e-07	fold change	-1.33	82.2112	0.0116	fold change	-1.46
OSTC	58505	oligosaccharyltransferase complex subunit	2 out of 4	145.359	63.1481	1.6e-06	fold change	-1.33	82.2112	0.0054	fold change	-1.46
SDCBP	6386	syndecan binding protein (syntenin)	2 out of 4	145.151	56.3456	0.0003	fold change	-1.29	88.8052	0.0163	fold change	-1.55
RPS29P3	642892	ribosomal protein S29 pseudogene 3	2 out of 4	144.529	87.9136	1.6e-09	fold change	-1.61					56.6149	0.0466	fold change	-1.23
NT5C3	51251	5'-nucleotidase, cytosolic III	2 out of 4	144.489	47.1542	4.4e-05	fold change	-1.24					97.335	0.0308	fold change	-1.54
GIMAP7	168537	GTPase, IMAP family member 7	2 out of 4	144.098	90.8216	3.8e-11	fold change	-1.7									53.2765	0.0206	fold change	-1.5
MIS18BP1	55320	MIS18 binding protein 1	2 out of 4	144.078	67.9117	7.6e-06	fold change	-1.36					76.1661	0.0071	fold change	-1.31
OXR1	55074	oxidation resistance 1	2 out of 4	144.078	67.9117	1.9e-05	fold change	-1.36					76.1661	0.01	fold change	-1.31
GIMAP2	26157	GTPase, IMAP family member 2	2 out of 4	143.737	63.1481	1.3e-07	fold change	-1.33					80.5893	0.0377	fold change	-1.33
NDUFB5	4711	NADH dehydrogenase (ubiquinone) 1 beta subcomplex, 5, 16kDa	2 out of 4	143.737	63.1481	3.8e-06	fold change	-1.33					80.5893	0.0125	fold change	-1.33
HNRNPA1P12	644037	heterogeneous nuclear ribonucleoprotein A1 pseudogene 12	2 out of 4	143.56	83.5031	2.3e-07	fold change	-1.53	60.0572	0.0345	fold change	-1.31
VPS29	51699	vacuolar protein sorting 29 homolog (S. cerevisiae)	2 out of 4	143.55	89.3431	4.1e-10	fold change	-1.65					54.207	0.0322	fold change	-1.22
UQCRC2	7385	ubiquinol-cytochrome c reductase core protein II	2 out of 4	143.362	58.1348	6.3e-08	fold change	-1.3					85.2268	0.0444	fold change	-1.36
STK17B	9262	serine/threonine kinase 17b	2 out of 4	143.314	71.8184	2.9e-08	fold change	-1.39					71.496	0.0334	fold change	-1.29
C9orf78	51759	chromosome 9 open reading frame 78	2 out of 4	143.124	56.3456	2.6e-06	fold change	-1.29					86.7784	0.0017	fold change	-1.37
ARID4B	51742	AT rich interactive domain 4B (RBP1-like)	2 out of 4	142.938	66.3526	5.9e-07	fold change	-1.35	76.5849	0.0298	fold change	-1.4
LYPLAL1	127018	lysophospholipase-like 1	2 out of 4	142.841	70.5278	5.9e-10	fold change	-1.38	72.3129	0.0029	fold change	-1.37
PPT1	5538	palmitoyl-protein thioesterase 1	2 out of 4	142.791	47.1542	0.0016	fold change	-1.24					95.637	0.0159	fold change	-1.47
ARFIP1	27236	ADP-ribosylation factor interacting protein 1	2 out of 4	142.673	54.2853	3.1e-06	fold change	-1.28					88.3876	0.005	fold change	-1.38
BNIP2	663	BCL2/adenovirus E1B 19kDa interacting protein 2	2 out of 4	142.456	73.9962	6.8e-07	fold change	-1.41					68.4594	0.0426	fold change	-1.28
ORM1	5004	orosomucoid 1	2 out of 4	142.349	48.94	0.01	fold change	-1.25	93.4091	0.0345	fold change	-1.64
HMGN1	3150	high mobility group nucleosome binding domain 1	2 out of 4	142.035	72.9639	2.7e-06	fold change	-1.4	69.0713	0.0006	fold change	-1.35
STXBP3	6814	syntaxin binding protein 3	2 out of 4	142.022	48.94	3.6e-05	fold change	-1.25	93.0821	0.0025	fold change	-1.63
SSR1	6745	signal sequence receptor, alpha	2 out of 4	141.669	67.9117	6.8e-06	fold change	-1.36					73.7572	0.0077	fold change	-1.3
PRDX3	10935	peroxiredoxin 3	2 out of 4	141.631	54.2853	5.9e-05	fold change	-1.28	87.3454	0.0067	fold change	-1.52
METTL21D	79609	methyltransferase like 21D	2 out of 4	141.373	48.94	0.0001	fold change	-1.25	92.4334	0.0022	fold change	-1.61
HDAC2	3066	histone deacetylase 2	2 out of 4	141.222	65.0559	1.9e-06	fold change	-1.34					76.1661	0.0322	fold change	-1.31
ORMDL1	94101	ORM1-like 1 (S. cerevisiae)	2 out of 4	141.222	65.0559	7e-06	fold change	-1.34					76.1661	0.0249	fold change	-1.31
RBM34	23029	RNA binding motif protein 34	2 out of 4	140.807	52.4197	4.2e-10	fold change	-1.27					88.3876	0.043	fold change	-1.38
RASGRP1	10125	RAS guanyl releasing protein 1 (calcium and DAG-regulated)	2 out of 4	140.662	50.4923	6.2e-05	fold change	-1.26									90.1697	0.0058	fold change	-1.96
SUMO1P3	474338	SUMO1 pseudogene 3	2 out of 4	140.625	50.4923	6.6e-07	fold change	-1.26					90.1323	0.029	fold change	-1.4
PPCS	79717	phosphopantothenoylcysteine synthetase	2 out of 4	140.369	59.78	1.4e-06	fold change	-1.31					80.5893	0.0309	fold change	-1.33
RPL15P11	402694	ribosomal protein L15 pseudogene 11	2 out of 4	140.278	71.8184	2.4e-06	fold change	-1.39					68.4594	0.0432	fold change	-1.28
MTMR6	9107	myotubularin related protein 6	2 out of 4	140.115	47.1542	4.9e-06	fold change	-1.24					92.961	0.0304	fold change	-1.43
ZCCHC7	84186	zinc finger, CCHC domain containing 7	2 out of 4	139.404	75.0064	2.3e-09	fold change	-1.42					64.3973	0.0365	fold change	-1.26
EIF3FP2	83880	eukaryotic translation initiation factor 3, subunit F pseudogene 2	2 out of 4	138.902	41.1326	5.9e-05	fold change	-1.21					97.7689	0.0299	fold change	-1.56
PRKAR1A	5573	protein kinase, cAMP-dependent, regulatory, type I, alpha	2 out of 4	138.811	83.5031	8.9e-05	fold change	-1.53	55.3079	0.0022	fold change	-1.29
DYRK1A	1859	dual-specificity tyrosine-(Y)-phosphorylation regulated kinase 1A	2 out of 4	138.782	50.4923	3.4e-05	fold change	-1.26	88.2893	0.0417	fold change	-1.54
PTEN	5728	phosphatase and tensin homolog	2 out of 4	138.583	72.9639	2.5e-07	fold change	-1.4									65.6194	0.001	fold change	1.59
CETN3	1070	centrin, EF-hand protein, 3	2 out of 4	138.415	75.8357	1e-11	fold change	-1.43									62.5798	0.01	fold change	-1.57
CNOT8	9337	CCR4-NOT transcription complex, subunit 8	2 out of 4	138.383	56.3456	6.9e-06	fold change	-1.29					82.0371	0.0316	fold change	-1.34
DENND6A	201627	DENN/MADD domain containing 6A	2 out of 4	138.335	47.1542	3.8e-05	fold change	-1.24					91.181	0.0264	fold change	-1.41
NSMCE4A	54780	non-SMC element 4 homolog A (S. cerevisiae)	2 out of 4	137.998	63.1481	2e-06	fold change	-1.33									74.8503	0.0015	fold change	-1.67
IFI6	2537	interferon, alpha-inducible protein 6	2 out of 4	137.817	39.2092	0.0249	fold change	-1.2	98.6077	0.001	fold change	2
DOCK8	81704	dedicator of cytokinesis 8	2 out of 4	137.75	44.7892	0.002	fold change	-1.23					92.961	0.0273	fold change	-1.43
RAD21	5885	RAD21 homolog (S. pombe)	2 out of 4	137.701	58.1348	1.1e-05	fold change	-1.3	79.5659	0.0415	fold change	-1.43
FNTA	2339	farnesyltransferase, CAAX box, alpha	2 out of 4	137.7	47.1542	0.0004	fold change	-1.24	90.5453	0.0027	fold change	-1.58
YIPF4	84272	Yip1 domain family, member 4	2 out of 4	137.633	54.2853	6e-06	fold change	-1.28					83.3472	0.0393	fold change	-1.35
KLHDC2	23588	kelch domain containing 2	2 out of 4	137.633	54.2853	1.3e-05	fold change	-1.28					83.3472	0.0496	fold change	-1.35
ACAP2	23527	ArfGAP with coiled-coil, ankyrin repeat and PH domains 2	2 out of 4	137.589	42.9336	0.0002	fold change	-1.22	94.6557	0.0029	fold change	-1.68
RPLP2P3	643949	ribosomal protein, large, P2 pseudogene 3	2 out of 4	137.271	50.4923	0.0008	fold change	-1.26					86.7784	0.0455	fold change	-1.37
PAK2	5062	p21 protein (Cdc42/Rac)-activated kinase 2	2 out of 4	137.2	44.7892	0.0005	fold change	-1.23					92.4112	0.0117	fold change	-1.42
PARL	55486	presenilin associated, rhomboid-like	2 out of 4	137.125	44.7892	3.7e-05	fold change	-1.23									92.3361	0.0181	fold change	2.05
MS4A7	58475	membrane-spanning 4-domains, subfamily A, member 7	2 out of 4	136.935	56.3456	0.0007	fold change	-1.29					80.5893	0.0486	fold change	-1.33
EXOSC3	51010	exosome component 3	2 out of 4	136.935	56.3456	3.4e-07	fold change	-1.29					80.5893	0.0108	fold change	-1.33
LMOD3	56203	leiomodin 3 (fetal)	2 out of 4	136.77	41.1326	0.0015	fold change	-1.21					95.637	0.0291	fold change	-1.47
VBP1	7411	von Hippel-Lindau binding protein 1	2 out of 4	136.646	86.1223	4.3e-09	fold change	-1.58	50.5234	0.001	fold change	-1.27
RAB10	10890	RAB10, member RAS oncogene family	2 out of 4	136.552	65.0559	4.6e-05	fold change	-1.34					71.496	0.0033	fold change	-1.29
XAF1	54739	XIAP associated factor 1	2 out of 4	136.374	39.2092	0.0013	fold change	-1.2	97.1647	0.0002	fold change	1.79
WSB1	26118	WD repeat and SOCS box containing 1	2 out of 4	136.024	41.1326	0.0014	fold change	-1.21					94.8911	0.0083	fold change	-1.46
ATP6AP2	10159	ATPase, H+ transporting, lysosomal accessory protein 2	2 out of 4	135.647	58.1348	0.0004	fold change	-1.3					77.5122	0.0031	fold change	-1.32
BNIP3L	665	BCL2/adenovirus E1B 19kDa interacting protein 3-like	2 out of 4	135.345	42.9336	0.0043	fold change	-1.22					92.4112	0.0341	fold change	-1.42
ETS1	2113	v-ets erythroblastosis virus E26 oncogene homolog 1 (avian)	2 out of 4	135.254	83.5031	1.4e-05	fold change	-1.53									51.7513	0.0263	fold change	-1.49
FCGR1A	2209	Fc fragment of IgG, high affinity Ia, receptor (CD64)	2 out of 4	134.941	47.1542	0.0004	fold change	-1.24									87.7871	0.0179	fold change	1.88
DPYD	1806	dihydropyrimidine dehydrogenase	2 out of 4	134.846	39.2092	0.0008	fold change	-1.2					95.637	0.0085	fold change	-1.47
ZNF91	7644	zinc finger protein 91	2 out of 4	134.827	56.3456	1.8e-06	fold change	-1.29									78.4818	0.0073	fold change	-1.72
ANKRD49	54851	ankyrin repeat domain 49	2 out of 4	134.812	66.3526	2.4e-07	fold change	-1.35					68.4594	0.0343	fold change	-1.28
MS4A6A	64231	membrane-spanning 4-domains, subfamily A, member 6A	2 out of 4	134.574	72.9639	2.7e-07	fold change	-1.4					61.6105	0.0352	fold change	-1.25
CHSY1	22856	chondroitin sulfate synthase 1	2 out of 4	134.167	48.94	0.0006	fold change	-1.25					85.2268	0.0301	fold change	-1.36
MKI67IP	84365	MKI67 (FHA domain) interacting nucleolar phosphoprotein	2 out of 4	134.157	75.0064	6.3e-10	fold change	-1.42					59.1506	0.0404	fold change	-1.24
TCEAL8	90843	transcription elongation factor A (SII)-like 8	2 out of 4	134.098	67.9117	1e-11	fold change	-1.36					66.1866	0.0297	fold change	-1.27
SLMAP	7871	sarcolemma associated protein	2 out of 4	134.098	67.9117	1.1e-07	fold change	-1.36					66.1866	0.0358	fold change	-1.27
GPR18	2841	G protein-coupled receptor 18	2 out of 4	133.974	52.4197	1.7e-06	fold change	-1.27									81.5541	0.0043	fold change	-1.77
RPL15P3	653232	ribosomal protein L15 pseudogene 3	2 out of 4	133.911	78.6028	6.4e-06	fold change	-1.46	55.3079	0.0129	fold change	-1.29
RB1CC1	9821	RB1-inducible coiled-coil 1	2 out of 4	133.778	79.571	5.7e-09	fold change	-1.47					54.207	0.0489	fold change	-1.22
PTPN12	5782	protein tyrosine phosphatase, non-receptor type 12	2 out of 4	133.663	61.3497	1.2e-05	fold change	-1.32	72.3129	0.0042	fold change	-1.37
CIR1	9541	corepressor interacting with RBPJ, 1	2 out of 4	133.544	41.1326	8.5e-07	fold change	-1.21					92.4112	0.0157	fold change	-1.42
RGS10	6001	regulator of G-protein signaling 10	2 out of 4	133.541	69.1946	1.5e-07	fold change	-1.37	64.3468	0.0391	fold change	-1.33
KPNB1	3837	karyopherin (importin) beta 1	2 out of 4	133.009	52.4197	0.0001	fold change	-1.27					80.5893	0.0471	fold change	-1.33
SLC25A46	91137	solute carrier family 25, member 46	2 out of 4	133.009	52.4197	2.3e-07	fold change	-1.27					80.5893	0.013	fold change	-1.33
FCER1A	2205	Fc fragment of IgE, high affinity I, receptor for; alpha polypeptide	2 out of 4	132.958	91.1228	6.5e-08	fold change	-1.71	41.8347	0.0404	fold change	-1.23
FAM134B	54463	family with sequence similarity 134, member B	2 out of 4	132.931	56.3456	2.3e-08	fold change	-1.29	76.5849	0.02	fold change	-1.4
STYX	6815	serine/threonine/tyrosine interacting protein	2 out of 4	132.846	61.3497	5.4e-05	fold change	-1.32					71.496	0.0366	fold change	-1.29
MFSD1	64747	major facilitator superfamily domain containing 1	2 out of 4	132.846	61.3497	1.7e-05	fold change	-1.32					71.496	0.0327	fold change	-1.29
ZNF816	125893	zinc finger protein 816	2 out of 4	132.846	61.3497	5e-08	fold change	-1.32					71.496	0.0095	fold change	-1.29
TMEM181	57583	transmembrane protein 181	2 out of 4	132.715	72.9639	8.2e-06	fold change	-1.4									59.7507	0.0218	fold change	-1.55
ATP5C1	509	ATP synthase, H+ transporting, mitochondrial F1 complex, gamma polypeptide 1	2 out of 4	132.656	90.8216	4.2e-12	fold change	-1.7	41.8347	0.0217	fold change	-1.23
CEP63	80254	centrosomal protein 63kDa	2 out of 4	132.586	65.0559	1.2e-06	fold change	-1.34									67.5302	0.0185	fold change	1.61
PPP1CB	5500	protein phosphatase 1, catalytic subunit, beta isozyme	2 out of 4	132.539	66.3526	1.7e-05	fold change	-1.35					66.1866	0.0135	fold change	-1.27
CWC15	51503	CWC15 spliceosome-associated protein homolog (S. cerevisiae)	2 out of 4	132.363	78.1555	1.1e-11	fold change	-1.45					54.207	0.0244	fold change	-1.22
SH2D1A	4068	SH2 domain containing 1A	2 out of 4	131.797	70.5278	9.3e-09	fold change	-1.38									61.2693	0.0263	fold change	-1.56
MRPL35	51318	mitochondrial ribosomal protein L35	2 out of 4	131.767	82.9352	1.9e-13	fold change	-1.52									48.8315	0.0112	fold change	-1.47
UPF2	26019	UPF2 regulator of nonsense transcripts homolog (yeast)	2 out of 4	131.607	63.1481	2.3e-06	fold change	-1.33					68.4594	0.0147	fold change	-1.28
CCDC14	64770	coiled-coil domain containing 14	2 out of 4	131.278	59.78	9.2e-07	fold change	-1.31									71.498	0.0081	fold change	-1.64
GPR183	1880	G protein-coupled receptor 183	2 out of 4	131.179	72.9639	3.7e-06	fold change	-1.4	58.2154	0.0134	fold change	-1.3
LACTB	114294	lactamase, beta	2 out of 4	131.082	50.4923	1.6e-05	fold change	-1.26					80.5893	0.0154	fold change	-1.33
SNRK	54861	SNF related kinase	2 out of 4	130.631	84.2716	4.9e-08	fold change	-1.54	46.3594	0.0015	fold change	-1.25
BNIP3	664	BCL2/adenovirus E1B 19kDa interacting protein 3	2 out of 4	130.495	44.7892	1.3e-05	fold change	-1.23									85.706	0.0053	fold change	-1.84
UBL5	59286	ubiquitin-like 5	2 out of 4	130.2	78.1555	7.2e-10	fold change	-1.45					52.0448	0.0452	fold change	-1.21
SNRPN	6638	small nuclear ribonucleoprotein polypeptide N	2 out of 4	129.913	42.9336	5.9e-05	fold change	-1.22									86.9792	0.0112	fold change	-1.86
SMNDC1	10285	survival motor neuron domain containing 1	2 out of 4	129.712	42.9336	0.0001	fold change	-1.22					86.7784	0.0268	fold change	-1.37
TMEM66	51669	transmembrane protein 66	2 out of 4	129.631	58.1348	2.7e-05	fold change	-1.3					71.496	0.0491	fold change	-1.29
TM9SF2	9375	transmembrane 9 superfamily member 2	2 out of 4	129.342	39.2092	0.0064	fold change	-1.2					90.1323	0.0199	fold change	-1.4
SAMD9	54809	sterile alpha motif domain containing 9	2 out of 4	129.304	73.9962	9.7e-07	fold change	-1.41	55.3079	0.0038	fold change	1.29
SNRNP27	11017	small nuclear ribonucleoprotein 27kDa (U4/U6.U5)	2 out of 4	129.252	69.1946	2e-10	fold change	-1.37	60.0572	0.0021	fold change	-1.31
SCYL2	55681	SCY1-like 2 (S. cerevisiae)	2 out of 4	129.191	47.1542	2.5e-05	fold change	-1.24					82.0371	0.0197	fold change	-1.34
CD47	961	CD47 molecule	2 out of 4	129.144	47.1542	0.0009	fold change	-1.24									81.9901	0.0012	fold change	-1.78
ALG5	29880	asparagine-linked glycosylation 5, dolichyl-phosphate beta-glucosyltransferase homolog (S. cerevisiae)	2 out of 4	129.07	56.3456	2.8e-09	fold change	-1.29									72.7241	0.048	fold change	1.65
METAP2	10988	methionyl aminopeptidase 2	2 out of 4	128.961	84.9228	5.9e-10	fold change	-1.56									44.0381	0.0024	fold change	-1.44
GOLGA8B	440270	golgin A8 family, member B	2 out of 4	128.92	41.1326	0.0086	fold change	-1.21									87.7871	0.0175	fold change	-1.88
BTF3	689	basic transcription factor 3	2 out of 4	128.772	66.3526	3.3e-10	fold change	-1.35	62.4196	0.0307	fold change	-1.32
CRLF3	51379	cytokine receptor-like factor 3	2 out of 4	128.506	48.94	0.0005	fold change	-1.25	79.5659	0.015	fold change	-1.43
GCA	25801	grancalcin, EF-hand calcium binding protein	2 out of 4	128.345	69.1946	9.8e-06	fold change	-1.37					59.1506	0.0356	fold change	-1.24
FKBP14	55033	FK506 binding protein 14, 22 kDa	2 out of 4	128.334	48.94	0.0007	fold change	-1.25									79.3941	1.1e-05	fold change	-1.73
TNFSF10	8743	tumor necrosis factor (ligand) superfamily, member 10	2 out of 4	128.252	84.2716	5.4e-09	fold change	-1.54	43.9808	0.0321	fold change	1.24
SUZ12	23512	suppressor of zeste 12 homolog (Drosophila)	2 out of 4	128.239	59.78	0.0001	fold change	-1.31					68.4594	0.0305	fold change	-1.28
RPL9P25	654350	ribosomal protein L9 pseudogene 25	2 out of 4	128.199	90.8216	2.8e-06	fold change	-1.7	37.3779	0.0012	fold change	-1.21
ILMN_1760338	NA		2 out of 4	128.14	50.4923	1.2e-05	fold change	-1.26	77.6482	0.0038	fold change	-1.41
SNX14	57231	sorting nexin 14	2 out of 4	128.042	54.2853	2.3e-06	fold change	-1.28					73.7572	0.0334	fold change	-1.3
CORO1C	23603	coronin, actin binding protein, 1C	2 out of 4	128.042	54.2853	3.6e-06	fold change	-1.28					73.7572	0.0395	fold change	-1.3
NUS1P1	729148	nuclear undecaprenyl pyrophosphate synthase 1 homolog (S. cerevisiae) pseudogene 1	2 out of 4	127.963	66.3526	2.8e-06	fold change	-1.35					61.6105	0.0448	fold change	-1.25
TXNDC17	84817	thioredoxin domain containing 17	2 out of 4	127.359	93.1307	1.6e-13	fold change	-1.79									34.2278	0.0088	fold change	1.37
BANK1	55024	B-cell scaffold protein with ankyrin repeats 1	2 out of 4	126.93	56.3456	6.9e-05	fold change	-1.29	70.5846	0.0137	fold change	-1.36
RPL32	6161	ribosomal protein L32	2 out of 4	126.666	65.0559	6.8e-10	fold change	-1.34					61.6105	0.0446	fold change	-1.25
PQLC3	130814	PQ loop repeat containing 3	2 out of 4	126.658	50.4923	0.0005	fold change	-1.26					76.1661	0.0415	fold change	-1.31
PMPCB	9512	peptidase (mitochondrial processing) beta	2 out of 4	126.594	58.1348	3.3e-06	fold change	-1.3					68.4594	0.0284	fold change	-1.28
MGST3	4259	microsomal glutathione S-transferase 3	2 out of 4	126.281	42.9336	0.0002	fold change	-1.22					83.3472	0.0096	fold change	-1.35
MRPL3	11222	mitochondrial ribosomal protein L3	2 out of 4	126.242	89.3431	1.3e-10	fold change	-1.65									36.8993	0.0249	fold change	-1.39
MOB4	25843	MOB family member 4, phocein	2 out of 4	125.98	42.9336	3.4e-06	fold change	-1.22	83.0468	0.0015	fold change	-1.47
BMI1	648	BMI1 polycomb ring finger oncogene	2 out of 4	125.783	54.2853	0.0001	fold change	-1.28									71.498	0.0056	fold change	-1.64
PRICKLE4	29964	prickle homolog 4 (Drosophila)	2 out of 4	125.503	66.3526	1.5e-07	fold change	-1.35					59.1506	0.0317	fold change	-1.24
MAP3K1	4214	mitogen-activated protein kinase kinase kinase 1, E3 ubiquitin protein ligase	2 out of 4	125.378	44.7892	0.0061	fold change	-1.23					80.5893	0.0297	fold change	-1.33
PTGER4	5734	prostaglandin E receptor 4 (subtype EP4)	2 out of 4	125.378	44.7892	0.0013	fold change	-1.23					80.5893	0.0356	fold change	-1.33
JAK2	3717	Janus kinase 2	2 out of 4	125.378	44.7892	1.5e-06	fold change	-1.23					80.5893	0.0039	fold change	-1.33
CCNG2	901	cyclin G2	2 out of 4	125.283	39.2092	9.7e-05	fold change	-1.2	86.0733	9.5e-05	fold change	-1.5
CCNDBP1	23582	cyclin D-type binding-protein 1	2 out of 4	125.283	39.2092	2.2e-05	fold change	-1.2	86.0733	0.0389	fold change	-1.5
RPL19P9	653314	ribosomal protein L19 pseudogene 9	2 out of 4	125.106	48.94	0.0056	fold change	-1.25					76.1661	0.0491	fold change	-1.31
RSU1	6251	Ras suppressor protein 1	2 out of 4	124.971	42.9336	3.3e-05	fold change	-1.22					82.0371	0.029	fold change	-1.34
GTF2F2	2963	general transcription factor IIF, polypeptide 2, 30kDa	2 out of 4	124.735	70.5278	1.3e-08	fold change	-1.38					54.207	0.0488	fold change	-1.22
AIM2	9447	absent in melanoma 2	2 out of 4	124.515	78.1555	1.7e-09	fold change	-1.45	46.3594	0.0386	fold change	1.25
ZFAND6	54469	zinc finger, AN1-type domain 6	2 out of 4	124.355	44.7892	2.1e-06	fold change	-1.23	79.5659	0.0145	fold change	-1.43
LMNB1	4001	lamin B1	2 out of 4	124.249	50.4923	3e-07	fold change	-1.26					73.7572	0.0309	fold change	-1.3
UBE2V2	7336	ubiquitin-conjugating enzyme E2 variant 2	2 out of 4	124.206	65.0559	9.3e-10	fold change	-1.34					59.1506	0.0429	fold change	-1.24
RAB21	23011	RAB21, member RAS oncogene family	2 out of 4	124.177	59.78	1.2e-07	fold change	-1.31					64.3973	0.0334	fold change	-1.26
MRPL13	28998	mitochondrial ribosomal protein L13	2 out of 4	123.916	52.4197	1.2e-09	fold change	-1.27					71.496	0.0349	fold change	-1.29
PHF20L1	51105	PHD finger protein 20-like 1	2 out of 4	123.769	61.3497	1.8e-05	fold change	-1.32	62.4196	0.0014	fold change	-1.32
COX16	51241	COX16 cytochrome c oxidase assembly homolog (S. cerevisiae)	2 out of 4	123.426	89.1981	2.4e-12	fold change	-1.64									34.2278	0.0167	fold change	-1.37
MMADHC	27249	methylmalonic aciduria (cobalamin deficiency) cblD type, with homocystinuria	2 out of 4	123.402	69.1946	4.3e-08	fold change	-1.37					54.207	0.0368	fold change	-1.22
FAM96A	84191	family with sequence similarity 96, member A	2 out of 4	123.364	77.0048	1.3e-07	fold change	-1.44	46.3594	0.0037	fold change	-1.25
STRAP	11171	serine/threonine kinase receptor associated protein	2 out of 4	123.32	47.1542	2.1e-05	fold change	-1.24					76.1661	0.0493	fold change	-1.31
NDUFV2	4729	NADH dehydrogenase (ubiquinone) flavoprotein 2, 24kDa	2 out of 4	123.32	47.1542	3.4e-05	fold change	-1.24					76.1661	0.0337	fold change	-1.31
NAA20	51126	N(alpha)-acetyltransferase 20, NatB catalytic subunit	2 out of 4	123.205	63.1481	2e-06	fold change	-1.33	60.0572	0.003	fold change	-1.31
SHFM1	7979	split hand/foot malformation (ectrodactyly) type 1	2 out of 4	123.01	98.1239	2.6e-15	fold change	-2.24									24.8864	0.0289	fold change	-1.29
HSPA4	3308	heat shock 70kDa protein 4	2 out of 4	122.967	66.3526	3.7e-08	fold change	-1.35					56.6149	0.0332	fold change	-1.23
USP38	84640	ubiquitin specific peptidase 38	2 out of 4	122.96	61.3497	8.6e-07	fold change	-1.32					61.6105	0.0313	fold change	-1.25
OPTN	10133	optineurin	2 out of 4	122.889	48.94	2.3e-05	fold change	-1.25									73.9492	0.0286	fold change	-1.66
RWDD1	51389	RWD domain containing 1	2 out of 4	122.875	92.5035	3.3e-11	fold change	-1.77									30.3713	0.009	fold change	-1.34
NOL7	51406	nucleolar protein 7, 27kDa	2 out of 4	122.697	48.94	4e-05	fold change	-1.25					73.7572	0.0158	fold change	-1.3
RENBP	5973	renin binding protein	2 out of 4	122.565					39.2983	0.0265	fold change	1.22					83.2667	0.0008	fold change	1.8
MNDA	4332	myeloid cell nuclear differentiation antigen	2 out of 4	122.532	56.3456	2.9e-05	fold change	-1.29					66.1866	0.0338	fold change	-1.27
ILMN_1849013	NA		2 out of 4	122.437	44.7892	0.0012	fold change	-1.23	77.6482	0.015	fold change	-1.41
GNG11	2791	guanine nucleotide binding protein (G protein), gamma 11	2 out of 4	122.342	71.8184	1.4e-06	fold change	-1.39	50.5234	0.0223	fold change	-1.27
MPHOSPH10	10199	M-phase phosphoprotein 10 (U3 small nucleolar ribonucleoprotein)	2 out of 4	122.299	63.1481	1e-07	fold change	-1.33					59.1506	0.0444	fold change	-1.24
OSGIN2	734	oxidative stress induced growth inhibitor family member 2	2 out of 4	122.278	47.1542	6e-08	fold change	-1.24	75.1236	0.0168	fold change	-1.39
CDKN1B	1027	cyclin-dependent kinase inhibitor 1B (p27, Kip1)	2 out of 4	122.2	59.78	0.0009	fold change	-1.31	62.4196	0.0005	fold change	-1.32
RPL31	6160	ribosomal protein L31	2 out of 4	122.101	99.1867	6.1e-14	fold change	-2.59									22.9148	0.0244	fold change	-1.27
PSMA5	5686	proteasome (prosome, macropain) subunit, alpha type, 5	2 out of 4	121.99	50.4923	0.0001	fold change	-1.26									71.498	0.0019	fold change	-1.64
TSC22D2	9819	TSC22 domain family, member 2	2 out of 4	121.42	39.2092	0.0004	fold change	-1.2	82.2112	0.0012	fold change	-1.46
SRSF3	6428	serine/arginine-rich splicing factor 3	2 out of 4	120.955	44.7892	2.7e-05	fold change	-1.23					76.1661	0.0237	fold change	-1.31
RIOK2	55781	RIO kinase 2 (yeast)	2 out of 4	120.9	70.5278	2.8e-11	fold change	-1.38									50.3723	0.0014	fold change	-1.48
DNAJC7	7266	DnaJ (Hsp40) homolog, subfamily C, member 7	2 out of 4	120.879	52.4197	1.3e-07	fold change	-1.27					68.4594	0.0139	fold change	-1.28
HECA	51696	headcase homolog (Drosophila)	2 out of 4	120.495	75.0064	9.5e-08	fold change	-1.42									45.4885	0.0383	fold change	1.45
RPL4P5	158345	ribosomal protein L4 pseudogene 5	2 out of 4	120.313	82.9352	1.1e-07	fold change	-1.52	37.3779	0.0325	fold change	-1.21
CKS2	1164	CDC28 protein kinase regulatory subunit 2	2 out of 4	119.652	42.9336	1.4e-08	fold change	-1.22									76.7189	0.021	fold change	-1.69
MBNL2	10150	muscleblind-like splicing regulator 2	2 out of 4	119.64	44.7892	3.3e-05	fold change	-1.23									74.8503	0.0002	fold change	-1.67
HNRNPK	3190	heterogeneous nuclear ribonucleoprotein K	2 out of 4	119.525	41.1326	0.001	fold change	-1.21	78.392	0.0019	fold change	-1.42
STAT1	6772	signal transducer and activator of transcription 1, 91kDa	2 out of 4	119.191	52.4197	0.0012	fold change	-1.27	66.7717	0.0031	fold change	1.34
KIAA1551	55196	KIAA1551	2 out of 4	119.089	70.5278	4.1e-07	fold change	-1.38	48.5616	0.0171	fold change	-1.26
PNRC2	55629	proline-rich nuclear receptor coactivator 2	2 out of 4	119.048	86.1223	6e-09	fold change	-1.58									32.9259	2.4e-05	fold change	-1.36
ITK	3702	IL2-inducible T-cell kinase	2 out of 4	118.8	42.9336	0.0023	fold change	-1.22									75.8668	0.0237	fold change	-1.68
H3F3AP4	440926	H3 histone, family 3A, pseudogene 4	2 out of 4	118.765	56.3456	1.5e-05	fold change	-1.29	62.4196	0.0243	fold change	-1.32
IL13RA1	3597	interleukin 13 receptor, alpha 1	2 out of 4	118.65	47.1542	0.0004	fold change	-1.24					71.496	0.0403	fold change	-1.29
TOPBP1	11073	topoisomerase (DNA) II binding protein 1	2 out of 4	118.645	41.1326	1.2e-05	fold change	-1.21					77.5122	0.0222	fold change	-1.32
GBAS	2631	glioblastoma amplified sequence	2 out of 4	118.546	44.7892	1.2e-06	fold change	-1.23					73.7572	0.0448	fold change	-1.3
DRAM2	128338	DNA-damage regulated autophagy modulator 2	2 out of 4	118.546	44.7892	7.5e-06	fold change	-1.23					73.7572	0.0085	fold change	-1.3
CD55	1604	CD55 molecule, decay accelerating factor for complement (Cromer blood group)	2 out of 4	118.456	63.1481	4.9e-05	fold change	-1.33	55.3079	0.0259	fold change	-1.29
URI1	8725	URI1, prefoldin-like chaperone	2 out of 4	118.452	72.9639	1.9e-06	fold change	-1.4									45.4885	0.0229	fold change	-1.45
NFXL1	152518	nuclear transcription factor, X-box binding-like 1	2 out of 4	118.381	41.1326	4.2e-05	fold change	-1.21									77.2487	0.0355	fold change	-1.7
NAP1L1	4673	nucleosome assembly protein 1-like 1	2 out of 4	118.351	75.8357	8.2e-07	fold change	-1.43									42.5148	0.0158	fold change	-1.43
CCT2	10576	chaperonin containing TCP1, subunit 2 (beta)	2 out of 4	118.351	75.8357	3.9e-08	fold change	-1.43									42.5148	0.0025	fold change	-1.43
DDX17	10521	DEAD (Asp-Glu-Ala-Asp) box helicase 17	2 out of 4	118.332	65.0559	0.0013	fold change	-1.34									53.2765	0.0031	fold change	1.5
ZNF22	7570	zinc finger protein 22	2 out of 4	118.284	67.9117	2.9e-07	fold change	-1.36									50.3723	0.0053	fold change	-1.48
CUL5	8065	cullin 5	2 out of 4	117.956	56.3456	2.3e-06	fold change	-1.29					61.6105	0.0246	fold change	-1.25
NSMAF	8439	neutral sphingomyelinase (N-SMase) activation associated factor	2 out of 4	117.956	56.3456	1e-05	fold change	-1.29					61.6105	0.0378	fold change	-1.25
PTPLAD1	51495	protein tyrosine phosphatase-like A domain containing 1	2 out of 4	117.852	41.1326	0.0004	fold change	-1.21									76.7189	0.0093	fold change	-1.69
LDHB	3945	lactate dehydrogenase B	2 out of 4	117.656	87.2844	5.4e-10	fold change	-1.6									30.3713	0.0346	fold change	-1.34
DERA	51071	deoxyribose-phosphate aldolase (putative)	2 out of 4	117.399	48.94	4.8e-05	fold change	-1.25					68.4594	0.0423	fold change	-1.28
FOXO3	2309	forkhead box O3	2 out of 4	117.299	41.1326	2.3e-05	fold change	1.21					76.1661	0.0137	fold change	-1.31
IFIH1	64135	interferon induced with helicase C domain 1	2 out of 4	117.264	50.4923	2.1e-05	fold change	-1.26	66.7717	0.0288	fold change	1.34
HNRNPH2	3188	heterogeneous nuclear ribonucleoprotein H2 (H')	2 out of 4	117.102	44.7892	7.9e-07	fold change	-1.23	72.3129	0.0037	fold change	-1.37
PABPC1	26986	poly(A) binding protein, cytoplasmic 1	2 out of 4	117.101	65.0559	0.0005	fold change	-1.34					52.0448	0.0141	fold change	-1.21
SRGN	5552	serglycin	2 out of 4	116.949	79.571	3.2e-08	fold change	-1.47	37.3779	0.0117	fold change	-1.21
FUBP3	8939	far upstream element (FUSE) binding protein 3	2 out of 4	116.804	42.9336	0.0002	fold change	-1.22	73.8705	0.0041	fold change	-1.38
MRPL45	84311	mitochondrial ribosomal protein L45	2 out of 4	116.804	42.9336	3.5e-06	fold change	-1.22	73.8705	0.0059	fold change	-1.38
LSM5	23658	LSM5 homolog, U6 small nuclear RNA associated (S. cerevisiae)	2 out of 4	116.693	88.6949	1.4e-12	fold change	-1.63									27.9985	0.05	fold change	-1.32
DSE	29940	dermatan sulfate epimerase	2 out of 4	116.691	42.9336	0.0011	fold change	-1.22					73.7572	0.004	fold change	-1.3
CKS1B	1163	CDC28 protein kinase regulatory subunit 1B	2 out of 4	116.551	58.1348	2.3e-08	fold change	-1.3									58.416	0.0368	fold change	-1.54
TMEM167B	56900	transmembrane protein 167B	2 out of 4	116.395	59.78	7.2e-06	fold change	-1.31					56.6149	0.0191	fold change	-1.23
STAMBPL1	57559	STAM binding protein-like 1	2 out of 4	116.112	50.4923	9.4e-06	fold change	-1.26									65.6194	0.0071	fold change	-1.59
LOC400027	400027	uncharacterized LOC400027	2 out of 4	115.614	47.1542	4e-05	fold change	-1.24					68.4594	0.0476	fold change	-1.28
SENP6	26054	SUMO1/sentrin specific peptidase 6	2 out of 4	115.557	61.3497	3.3e-08	fold change	-1.32					54.207	0.0141	fold change	-1.22
DCUN1D5	84259	DCN1, defective in cullin neddylation 1, domain containing 5 (S. cerevisiae)	2 out of 4	115.496	56.3456	1.6e-08	fold change	-1.29					59.1506	0.0302	fold change	-1.24
CWC27	10283	CWC27 spliceosome-associated protein homolog (S. cerevisiae)	2 out of 4	115.496	56.3456	2.4e-08	fold change	-1.29					59.1506	0.0371	fold change	-1.24
ZMYND11	10771	zinc finger, MYND-type containing 11	2 out of 4	115.428	65.0559	2.6e-05	fold change	-1.34									50.3723	0.022	fold change	-1.48
LIMS1	3987	LIM and senescent cell antigen-like domains 1	2 out of 4	115.246	42.9336	0.0013	fold change	-1.22	72.3129	0.0065	fold change	-1.37
TBK1	29110	TANK-binding kinase 1	2 out of 4	115.193	63.1481	2.3e-06	fold change	-1.33					52.0448	0.0479	fold change	-1.21
PPIL3	53938	peptidylprolyl isomerase (cyclophilin)-like 3	2 out of 4	115.033	79.571	2.4e-08	fold change	-1.47									35.4623	0.0052	fold change	-1.38
MTIF3	219402	mitochondrial translational initiation factor 3	2 out of 4	114.9	65.0559	1.1e-08	fold change	-1.34					49.844	0.011	fold change	-1.2
LYST	1130	lysosomal trafficking regulator	2 out of 4	114.75	58.1348	0.0003	fold change	-1.3					56.6149	0.02	fold change	-1.23
PIGP	51227	phosphatidylinositol glycan anchor biosynthesis, class P	2 out of 4	114.561	56.3456	3.7e-07	fold change	-1.29	58.2154	0.0363	fold change	-1.3
PNN	5411	pinin, desmosome associated protein	2 out of 4	114.559	48.94	0.0002	fold change	-1.25									65.6194	0.0003	fold change	-1.59
DEGS1	8560	delta(4)-desaturase, sphingolipid 1	2 out of 4	114.342	54.2853	0.0002	fold change	-1.28	60.0572	0.0066	fold change	-1.31
RAB5A	5868	RAB5A, member RAS oncogene family	2 out of 4	114.342	54.2853	2.4e-06	fold change	-1.28	60.0572	0.0127	fold change	-1.31
MDH1	4190	malate dehydrogenase 1, NAD (soluble)	2 out of 4	114.157	87.2844	1.2e-10	fold change	-1.6									26.8723	0.0192	fold change	-1.31
KBTBD2	25948	kelch repeat and BTB (POZ) domain containing 2	2 out of 4	113.698	47.1542	0.0001	fold change	-1.24									66.5433	0.0093	fold change	1.6
RPS18	6222	ribosomal protein S18	2 out of 4	113.531	78.1555	2.1e-06	fold change	-1.45	35.3752	0.0006	fold change	-1.2
ABI1	10006	abl-interactor 1	2 out of 4	113.337	48.94	3.5e-05	fold change	-1.25					64.3973	0.0496	fold change	-1.26
USP10	9100	ubiquitin specific peptidase 10	2 out of 4	113.287	48.94	0.0006	fold change	-1.25	64.3468	0.0193	fold change	-1.33
AP3S1	1176	adaptor-related protein complex 3, sigma 1 subunit	2 out of 4	113.287	48.94	2.6e-07	fold change	-1.25	64.3468	0.0009	fold change	-1.33
BTK	695	Bruton agammaglobulinemia tyrosine kinase	2 out of 4	113.249	44.7892	0.0002	fold change	-1.23					68.4594	0.0163	fold change	-1.28
MRPL55	128308	mitochondrial ribosomal protein L55	2 out of 4	113.175	69.1946	2.4e-11	fold change	-1.37	43.9808	0.0006	fold change	1.24
ILMN_1665781	NA		2 out of 4	113.08	39.2092	0.0001	fold change	-1.2	73.8705	0.0068	fold change	-1.38
PDS5A	23244	PDS5, regulator of cohesion maintenance, homolog A (S. cerevisiae)	2 out of 4	113.045	42.9336	1.8e-05	fold change	-1.22									70.1115	0.002	fold change	-1.63
CSE1L	1434	CSE1 chromosome segregation 1-like (yeast)	2 out of 4	112.987	48.94	3.9e-05	fold change	-1.25									64.0467	0.0036	fold change	-1.58
PHF5A	84844	PHD finger protein 5A	2 out of 4	112.961	56.3456	6.6e-06	fold change	-1.29					56.6149	0.001	fold change	-1.23
OSTCP2	646567	oligosaccharyltransferase complex subunit pseudogene 2	2 out of 4	112.501	54.2853	4.6e-06	fold change	-1.28	58.2154	0.0175	fold change	-1.3
LXN	56925	latexin	2 out of 4	112.501	54.2853	1.4e-08	fold change	-1.28	58.2154	0.0137	fold change	-1.3
ELF1	1997	E74-like factor 1 (ets domain transcription factor)	2 out of 4	112.103	50.4923	0.0006	fold change	-1.26					61.6105	0.0151	fold change	-1.25
MRPS21	54460	mitochondrial ribosomal protein S21	2 out of 4	112.033	89.9297	1.8e-13	fold change	-1.67									22.103	0.0164	fold change	-1.26
CARD16	114769	caspase recruitment domain family, member 16	2 out of 4	111.893	67.9117	1.7e-11	fold change	-1.36	43.9808	0.0148	fold change	1.24
SRSF6	6431	serine/arginine-rich splicing factor 6	2 out of 4	111.825	59.78	2.1e-06	fold change	-1.31					52.0448	0.0477	fold change	-1.21
RPS13	6207	ribosomal protein S13	2 out of 4	111.825	59.78	8.4e-06	fold change	-1.31					52.0448	0.0478	fold change	-1.21
FAM107B	83641	family with sequence similarity 107, member B	2 out of 4	111.825	59.78	2.8e-06	fold change	-1.31					52.0448	0.025	fold change	-1.21
PCID2	55795	PCI domain containing 2	2 out of 4	111.788	42.9336	0.0007	fold change	-1.22									68.8544	0.011	fold change	-1.62
APIP	51074	APAF1 interacting protein	2 out of 4	111.654	56.3456	1.4e-08	fold change	-1.29	55.3079	0.0116	fold change	-1.29
SLTM	79811	SAFB-like, transcription modulator	2 out of 4	111.57	52.4197	9.3e-05	fold change	-1.27					59.1506	0.03	fold change	-1.24
NFU1	27247	NFU1 iron-sulfur cluster scaffold homolog (S. cerevisiae)	2 out of 4	111.57	52.4197	1.9e-08	fold change	-1.27					59.1506	0.0253	fold change	-1.24
CLK4	57396	CDC-like kinase 4	2 out of 4	111.552	47.1542	1.7e-07	fold change	-1.24					64.3973	0.0355	fold change	-1.26
NDUFA12	55967	NADH dehydrogenase (ubiquinone) 1 alpha subcomplex, 12	2 out of 4	111.393	42.9336	0.0003	fold change	-1.22					68.4594	0.0348	fold change	-1.28
ARL14EP	120534	ADP-ribosylation factor-like 14 effector protein	2 out of 4	111.201	47.1542	0.0003	fold change	-1.24									64.0467	0.0017	fold change	-1.58
DPH3	285381	DPH3, KTI11 homolog (S. cerevisiae)	2 out of 4	111.18	58.1348	3.9e-11	fold change	-1.3	53.0448	0.0035	fold change	-1.28
ILMN_1772207	NA		2 out of 4	110.976	44.7892	6.7e-11	fold change	-1.23					66.1866	0.0119	fold change	-1.27
GNB4	59345	guanine nucleotide binding protein (G protein), beta polypeptide 4	2 out of 4	110.705	39.2092	4.5e-08	fold change	-1.2					71.496	0.0023	fold change	-1.29
AHCTF1	25909	AT hook containing transcription factor 1	2 out of 4	110.635	52.4197	2.5e-06	fold change	-1.27	58.2154	0.0029	fold change	-1.3
PLAC8	51316	placenta-specific 8	2 out of 4	110.55	48.94	0.0001	fold change	-1.25					61.6105	0.036	fold change	-1.25
RPAIN	84268	RPA interacting protein	2 out of 4	110.469	75.0064	6.6e-10	fold change	-1.42									35.4623	0.0104	fold change	-1.38
UQCRB	7381	ubiquinol-cytochrome c reductase binding protein	2 out of 4	110.179	81.0386	1.7e-12	fold change	-1.49									29.1402	0.0087	fold change	-1.33
CASP3	836	caspase 3, apoptosis-related cysteine peptidase	2 out of 4	110.064	75.8357	3.2e-08	fold change	-1.43									34.2278	0.0034	fold change	-1.37
WAPAL	23063	wings apart-like homolog (Drosophila)	2 out of 4	109.794	39.2092	8.1e-05	fold change	-1.2	70.5846	0.0474	fold change	-1.36
ZNHIT3	9326	zinc finger, HIT-type containing 3	2 out of 4	109.613	89.1981	1.8e-10	fold change	-1.64									20.4144	0.0191	fold change	-1.24
PIGA	5277	phosphatidylinositol glycan anchor biosynthesis, class A	2 out of 4	109.592	41.1326	2e-05	fold change	-1.21					68.4594	0.0115	fold change	-1.28
PSMD6	9861	proteasome (prosome, macropain) 26S subunit, non-ATPase, 6	2 out of 4	109.037	65.0559	6.6e-07	fold change	-1.34	43.9808	0.0203	fold change	-1.24
TM2D1	83941	TM2 domain containing 1	2 out of 4	109.037	65.0559	8.5e-06	fold change	-1.34	43.9808	0.0118	fold change	-1.24
PTGS2	5743	prostaglandin-endoperoxide synthase 2 (prostaglandin G/H synthase and cyclooxygenase)	2 out of 4	108.997	48.94	0.0013	fold change	-1.25	60.0572	0.0117	fold change	-1.31
SRSF7	6432	serine/arginine-rich splicing factor 7	2 out of 4	108.836	44.7892	0.0005	fold change	-1.23									64.0467	0.0036	fold change	-1.58
LOC728381	728381	nuclear receptor binding factor 2 pseudogene	2 out of 4	108.708	50.4923	0.0001	fold change	-1.26	58.2154	0.016	fold change	-1.3
MKKS	8195	McKusick-Kaufman syndrome	2 out of 4	108.39	56.3456	2.3e-06	fold change	-1.29					52.0448	0.0357	fold change	-1.21
C7orf23	79161	chromosome 7 open reading frame 23	2 out of 4	108.342	59.78	2.6e-05	fold change	-1.31	48.5616	0.0043	fold change	-1.26
PSMC2	5701	proteasome (prosome, macropain) 26S subunit, ATPase, 2	2 out of 4	108.225	86.1223	7.5e-11	fold change	-1.58									22.103	0.0207	fold change	-1.26
MRPL39	54148	mitochondrial ribosomal protein L39	2 out of 4	108.187	66.3526	2.3e-11	fold change	-1.35	41.8347	0.0117	fold change	-1.23
GLRX3	10539	glutaredoxin 3	2 out of 4	108.187	66.3526	6.4e-10	fold change	-1.35	41.8347	0.0317	fold change	-1.23
MPC2	25874	mitochondrial pyruvate carrier 2	2 out of 4	108.091	48.94	2.8e-07	fold change	-1.25					59.1506	0.0166	fold change	-1.24
BLOC1S6	26258	biogenesis of lysosomal organelles complex-1, subunit 6, pallidin	2 out of 4	107.979	58.1348	5.4e-05	fold change	-1.3					49.844	0.0191	fold change	-1.2
CALML4	91860	calmodulin-like 4	2 out of 4	107.946	82.1288	7.4e-16	fold change	-1.51									25.8168	0.0439	fold change	1.3
SOD2	6648	superoxide dismutase 2, mitochondrial	2 out of 4	107.904	41.1326	0.0004	fold change	-1.21	66.7717	0.0055	fold change	-1.34
NCOA7	135112	nuclear receptor coactivator 7	2 out of 4	107.331	42.9336	0.0005	fold change	-1.22					64.3973	0.0326	fold change	-1.26
LYSMD2	256586	LysM, putative peptidoglycan-binding, domain containing 2	2 out of 4	107.331	42.9336	0.0028	fold change	-1.22					64.3973	0.0306	fold change	-1.26
CYCSP55	157317	cytochrome c, somatic pseudogene 55	2 out of 4	107.209	44.7892	2.8e-09	fold change	-1.23	62.4196	0.0186	fold change	-1.32
CDC40	51362	cell division cycle 40 homolog (S. cerevisiae)	2 out of 4	107.107	50.4923	0.0001	fold change	-1.26					56.6149	0.0368	fold change	-1.23
MRPS17	51373	mitochondrial ribosomal protein S17	2 out of 4	107.107	50.4923	4.6e-10	fold change	-1.26					56.6149	0.0421	fold change	-1.23
SUB1	10923	SUB1 homolog (S. cerevisiae)	2 out of 4	106.922	73.9962	4.7e-11	fold change	-1.41									32.9259	0.0056	fold change	-1.36
SP140	11262	SP140 nuclear body protein	2 out of 4	106.869	56.3456	1.9e-10	fold change	-1.29	50.5234	0.0011	fold change	1.27
CD46	4179	CD46 molecule, complement regulatory protein	2 out of 4	106.869	56.3456	0.0007	fold change	-1.29	50.5234	0.0018	fold change	-1.27
LEPROTL1	23484	leptin receptor overlapping transcript-like 1	2 out of 4	106.855	81.0386	7e-08	fold change	-1.49									25.8168	0.0284	fold change	-1.3
BTBD10	84280	BTB (POZ) domain containing 10	2 out of 4	106.627	52.4197	2.9e-08	fold change	-1.27					54.207	0.0434	fold change	-1.22
RPL5	6125	ribosomal protein L5	2 out of 4	106.621	88.2675	1.3e-09	fold change	-1.62									18.3538	0.0111	fold change	-1.21
DECR1	1666	2,4-dienoyl CoA reductase 1, mitochondrial	2 out of 4	106.4	44.7892	0.0013	fold change	-1.23					61.6105	0.0357	fold change	-1.25
ZSWIM6	57688	zinc finger, SWIM-type containing 6	2 out of 4	106.305	47.1542	2.5e-05	fold change	-1.24					59.1506	0.0186	fold change	-1.24
PAN3	255967	PAN3 poly(A) specific ribonuclease subunit homolog (S. cerevisiae)	2 out of 4	106.19	56.3456	9.8e-06	fold change	-1.29					49.844	0.0184	fold change	-1.2
RDH14	57665	retinol dehydrogenase 14 (all-trans/9-cis/11-cis)	2 out of 4	106.145	77.0048	1.4e-08	fold change	-1.44									29.1402	0.027	fold change	-1.33
RSBN1	54665	round spermatid basic protein 1	2 out of 4	106.037	54.2853	6.6e-05	fold change	-1.28									51.7513	0.0031	fold change	-1.49
RAB27A	5873	RAB27A, member RAS oncogene family	2 out of 4	105.8	50.4923	2.3e-08	fold change	-1.26	55.3079	0.0262	fold change	-1.29
RPL24	6152	ribosomal protein L24	2 out of 4	105.782	84.5309	1.1e-10	fold change	-1.55									21.2508	0.0163	fold change	-1.25
ASB8	140461	ankyrin repeat and SOCS box containing 8	2 out of 4	105.53	41.1326	0.0001	fold change	-1.21					64.3973	0.0032	fold change	-1.26
KLRC3	3823	killer cell lectin-like receptor subfamily C, member 3	2 out of 4	105.53	41.1326	0.0002	fold change	-1.21					64.3973	0.0333	fold change	-1.26
BEX4	56271	brain expressed, X-linked 4	2 out of 4	105.464	52.4197	3e-06	fold change	-1.27	53.0448	0.0161	fold change	-1.28
NUCB2	4925	nucleobindin 2	2 out of 4	105.388	61.3497	1.4e-11	fold change	-1.32									44.0381	0.0049	fold change	-1.44
NIN	51199	ninein (GSK3B interacting protein)	2 out of 4	105.388	79.571	2.8e-07	fold change	-1.47									25.8168	0.0424	fold change	-1.3
CCM2	83605	cerebral cavernous malformation 2	2 out of 4	105.353	42.9336	0.0005	fold change	-1.22	62.4196	0.0072	fold change	-1.32
ZZZ3	26009	zinc finger, ZZ-type containing 3	2 out of 4	105.179	41.1326	1e-06	fold change	-1.21									64.0467	0.0052	fold change	-1.58
CEP44	80817	centrosomal protein 44kDa	2 out of 4	105.179	41.1326	0.0003	fold change	-1.21									64.0467	0.0004	fold change	-1.58
LANCL1	10314	LanC lantibiotic synthetase component C-like 1 (bacterial)	2 out of 4	104.925	50.4923	2.5e-05	fold change	-1.26									54.4324	0.0196	fold change	-1.51
ANKRD12	23253	ankyrin repeat domain 12	2 out of 4	104.744	71.8184	8.4e-07	fold change	-1.39									32.9259	0.0098	fold change	-1.36
COPS4	51138	COP9 constitutive photomorphogenic homolog subunit 4 (Arabidopsis)	2 out of 4	104.744	71.8184	4.7e-10	fold change	-1.39									32.9259	0.0176	fold change	-1.36
PLRG1	5356	pleiotropic regulator 1	2 out of 4	104.657	69.1946	2.1e-08	fold change	-1.37									35.4623	0.0002	fold change	-1.38
TMEM209	84928	transmembrane protein 209	2 out of 4	104.544	42.9336	3.2e-05	fold change	-1.22					61.6105	0.0272	fold change	-1.25
GPBP1	65056	GC-rich promoter binding protein 1	2 out of 4	104.457	79.571	1e-08	fold change	-1.47									24.8864	0.0017	fold change	-1.29
ACAT1	38	acetyl-CoA acetyltransferase 1	2 out of 4	104.38	80.5036	1e-10	fold change	-1.48									23.8761	0.0067	fold change	-1.28
PARP9	83666	poly (ADP-ribose) polymerase family, member 9	2 out of 4	104.248	48.94	0.0009	fold change	-1.25	55.3079	0.0348	fold change	1.29
HSPD1	3329	heat shock 60kDa protein 1 (chaperonin)	2 out of 4	104.147	75.0064	1.7e-06	fold change	-1.42									29.1402	0.0029	fold change	-1.33
PPA1	5464	pyrophosphatase (inorganic) 1	2 out of 4	103.972	78.1555	2.3e-07	fold change	-1.45									25.8168	0.0163	fold change	-1.3
MSH6	2956	mutS homolog 6 (E. coli)	2 out of 4	103.94	44.7892	6e-06	fold change	-1.23					59.1506	0.0119	fold change	-1.24
DCTN6	10671	dynactin 6	2 out of 4	103.73	66.3526	4.5e-12	fold change	-1.35	37.3779	0.0428	fold change	-1.21
ZWILCH	55055	Zwilch, kinetochore associated, homolog (Drosophila)	2 out of 4	103.712	41.1326	1.1e-07	fold change	-1.21									62.5798	0.0012	fold change	-1.57
SKP1	6500	S-phase kinase-associated protein 1	2 out of 4	103.607	39.2092	0.0004	fold change	-1.2					64.3973	0.0143	fold change	-1.26
RNF149	284996	ring finger protein 149	2 out of 4	103.552	41.1326	0.0023	fold change	-1.21	62.4196	0.0108	fold change	-1.32
CCNG1	900	cyclin G1	2 out of 4	103.546	56.3456	9.2e-06	fold change	-1.29									47.2001	0.0014	fold change	-1.46
SKIV2L2	23517	superkiller viralicidic activity 2-like 2 (S. cerevisiae)	2 out of 4	103.546	56.3456	1.1e-07	fold change	-1.29									47.2001	0.0006	fold change	-1.46
ABCA7	10347	ATP-binding cassette, sub-family A (ABC1), member 7	2 out of 4	103.256	39.2092	0.0012	fold change	1.2									64.0467	0.0068	fold change	1.58
MRPL18	29074	mitochondrial ribosomal protein L18	2 out of 4	103.184	61.3497	2.9e-06	fold change	-1.32	41.8347	0.026	fold change	-1.23
BCL2	596	B-cell CLL/lymphoma 2	2 out of 4	103.117	54.2853	4.6e-05	fold change	-1.28									48.8315	0.0253	fold change	-1.47
C19orf43	79002	chromosome 19 open reading frame 43	2 out of 4	102.797	63.1481	2.7e-05	fold change	-1.33									39.6489	0.0069	fold change	1.41
ANAPC10	10393	anaphase promoting complex subunit 10	2 out of 4	102.743	41.1326	4.3e-10	fold change	-1.21					61.6105	0.0276	fold change	-1.25
RAB6A	5870	RAB6A, member RAS oncogene family	2 out of 4	102.743	41.1326	5.3e-07	fold change	-1.21					61.6105	0.0424	fold change	-1.25
BLOC1S1	2647	biogenesis of lysosomal organelles complex-1, subunit 1	2 out of 4	102.19	71.8184	1.9e-08	fold change	-1.39									30.3713	0.0067	fold change	1.34
DNAJC10	54431	DnaJ (Hsp40) homolog, subfamily C, member 10	2 out of 4	102.173	58.1348	2e-07	fold change	-1.3									44.0381	0.01	fold change	-1.44
API5	8539	apoptosis inhibitor 5	2 out of 4	102.173	58.1348	1.4e-05	fold change	-1.3									44.0381	0.0342	fold change	-1.44
CRBN	51185	cereblon	2 out of 4	102.116	81.702	4.5e-09	fold change	-1.5									20.4144	0.0117	fold change	-1.24
TANK	10010	TRAF family member-associated NFKB activator	2 out of 4	102.084	42.9336	0.0004	fold change	-1.22					59.1506	0.0471	fold change	-1.24
TLE4	7091	transducin-like enhancer of split 4 (E(sp1) homolog, Drosophila)	2 out of 4	101.587	47.1542	0.0002	fold change	-1.24									54.4324	0.0472	fold change	1.51
FAM111A	63901	family with sequence similarity 111, member A	2 out of 4	101.404	44.7892	0.0016	fold change	-1.23					56.6149	0.0242	fold change	-1.23
EMC6	83460	ER membrane protein complex subunit 6	2 out of 4	101.361	47.1542	1.1e-05	fold change	-1.24					54.207	0.0225	fold change	-1.22
YTHDC1	91746	YTH domain containing 1	2 out of 4	101.361	47.1542	0.0004	fold change	-1.24					54.207	0.0471	fold change	-1.22
FAM8A1	51439	family with sequence similarity 8, member A1	2 out of 4	101.361	47.1542	3.5e-06	fold change	-1.24					54.207	0.0445	fold change	-1.22
GNL3	26354	guanine nucleotide binding protein-like 3 (nucleolar)	2 out of 4	100.881	69.1946	2.2e-09	fold change	-1.37									31.6867	0.0397	fold change	-1.35
MRPS31	10240	mitochondrial ribosomal protein S31	2 out of 4	100.838	67.9117	1.3e-07	fold change	-1.36									32.9259	0.005	fold change	-1.36
DMTF1	9988	cyclin D binding myb-like transcription factor 1	2 out of 4	100.82	39.2092	0.0009	fold change	-1.2					61.6105	0.0029	fold change	-1.25
RPS20	6224	ribosomal protein S20	2 out of 4	100.706	78.6028	1e-07	fold change	-1.46									22.103	0.0125	fold change	-1.26
ENOPH1	58478	enolase-phosphatase 1	2 out of 4	100.336	50.4923	7e-06	fold change	-1.26					49.844	0.049	fold change	-1.2
LYRM1	57149	LYR motif containing 1	2 out of 4	100.283	41.1326	0.0007	fold change	-1.21					59.1506	0.0251	fold change	-1.24
CBX3	11335	chromobox homolog 3	2 out of 4	100.214	80.5036	1.8e-11	fold change	-1.48									19.7106	0.0017	fold change	-1.23
TRIM69	140691	tripartite motif containing 69	2 out of 4	100.199	47.1542	2.5e-06	fold change	-1.24	53.0448	8.1e-05	fold change	1.28
KTN1	3895	kinectin 1 (kinesin receptor)	2 out of 4	100.047	63.1481	1.3e-08	fold change	-1.33									36.8993	0.0051	fold change	-1.39
TCIRG1	10312	T-cell, immune regulator 1, ATPase, H+ transporting, lysosomal V0 subunit A3	2 out of 4	99.5486	41.1326	0.0007	fold change	1.21									58.416	0.0009	fold change	1.54
EEF1E1	9521	eukaryotic translation elongation factor 1 epsilon 1	2 out of 4	99.4289	59.78	9.4e-10	fold change	-1.31									39.6489	0.03	fold change	-1.41
DUSP12	11266	dual specificity phosphatase 12	2 out of 4	99.1991	47.1542	4.2e-05	fold change	-1.24					52.0448	0.0453	fold change	-1.21
POMP	51371	proteasome maturation protein	2 out of 4	98.8825	75.0064	3.6e-10	fold change	-1.42									23.8761	0.0389	fold change	-1.28
NUDT3	11165	nudix (nucleoside diphosphate linked moiety X)-type motif 3	2 out of 4	98.8263	42.9336	3.1e-05	fold change	-1.22									55.8928	0.005	fold change	1.52
ATF4	468	activating transcription factor 4 (tax-responsive enhancer element B67)	2 out of 4	98.7276	61.3497	8e-05	fold change	-1.32	37.3779	0.0096	fold change	-1.21
COQ5	84274	coenzyme Q5 homolog, methyltransferase (S. cerevisiae)	2 out of 4	98.249	61.3497	1.5e-06	fold change	-1.32									36.8993	0.0138	fold change	-1.39
WDR75	84128	WD repeat domain 75	2 out of 4	98.0701	59.78	7.9e-07	fold change	-1.31									38.2901	0.0032	fold change	-1.4
STAT4	6775	signal transducer and activator of transcription 4	2 out of 4	98.0657	44.7892	0.0013	fold change	-1.23									53.2765	0.0447	fold change	-1.5
HSPA8	3312	heat shock 70kDa protein 8	2 out of 4	98.0393	66.3526	2.2e-06	fold change	-1.35									31.6867	0.0027	fold change	-1.35
RAB8B	51762	RAB8B, member RAS oncogene family	2 out of 4	97.9248	79.571	6.3e-06	fold change	-1.47									18.3538	0.0172	fold change	-1.21
YY1	7528	YY1 transcription factor	2 out of 4	97.7475	41.1326	0.0005	fold change	-1.21					56.6149	0.0167	fold change	-1.23
FAM122B	159090	family with sequence similarity 122B	2 out of 4	97.6924	50.4923	2.4e-06	fold change	-1.26									47.2001	0.0099	fold change	-1.46
UBE2Q2	92912	ubiquitin-conjugating enzyme E2Q family member 2	2 out of 4	97.5265	47.1542	3.4e-05	fold change	-1.24									50.3723	0.0379	fold change	-1.48
KIAA1598	57698	KIAA1598	2 out of 4	97.5016	48.94	1.4e-05	fold change	-1.25	48.5616	0.0306	fold change	1.26
HPRT1	3251	hypoxanthine phosphoribosyltransferase 1	2 out of 4	97.5016	48.94	0.0001	fold change	-1.25	48.5616	0.0026	fold change	-1.26
KLHL5	51088	kelch-like 5 (Drosophila)	2 out of 4	97.4246	39.2092	0.0002	fold change	-1.2	58.2154	0.0195	fold change	-1.3
RABEP1	9135	rabaptin, RAB GTPase binding effector protein 1	2 out of 4	97.3759	63.1481	3.6e-06	fold change	-1.33									34.2278	0.0067	fold change	-1.37
TMED10	10972	transmembrane emp24-like trafficking protein 10 (yeast)	2 out of 4	97.3158	56.3456	1.7e-05	fold change	-1.29									40.9702	0.0086	fold change	-1.42
FXR1	8087	fragile X mental retardation, autosomal homolog 1	2 out of 4	97.3158	56.3456	1.8e-08	fold change	-1.29									40.9702	0.0477	fold change	-1.42
RAB9A	9367	RAB9A, member RAS oncogene family	2 out of 4	97.1406	42.9336	0.0002	fold change	-1.22					54.207	0.0203	fold change	-1.22
CAMLG	819	calcium modulating ligand	2 out of 4	96.8341	44.7892	0.0003	fold change	-1.23					52.0448	0.0307	fold change	-1.21
TDG	6996	thymine-DNA glycosylase	2 out of 4	96.4578	52.4197	1.6e-05	fold change	-1.27									44.0381	0.0018	fold change	-1.44
SAR1B	51128	SAR1 homolog B (S. cerevisiae)	2 out of 4	96.3447	70.5278	2.5e-09	fold change	-1.38									25.8168	0.0024	fold change	-1.3
MTERFD1	51001	MTERF domain containing 1	2 out of 4	96.2101	42.9336	3.8e-06	fold change	-1.22									53.2765	0.0053	fold change	-1.5
NUP37	79023	nucleoporin 37kDa	2 out of 4	96.074	63.1481	2.2e-08	fold change	-1.33									32.9259	0.0158	fold change	-1.36
HNRPDL	9987	heterogeneous nuclear ribonucleoprotein D-like	2 out of 4	95.9808	50.4923	5.4e-06	fold change	-1.26									45.4885	0.009	fold change	-1.45
HEBP2	23593	heme binding protein 2	2 out of 4	95.5775	61.3497	0.0001	fold change	-1.32									34.2278	0.0182	fold change	1.37
ANKRD13D	338692	ankyrin repeat domain 13 family, member D	2 out of 4	95.2555	54.2853	4e-06	fold change	1.28									40.9702	0.0132	fold change	1.42
PAK1IP1	55003	PAK1 interacting protein 1	2 out of 4	94.9784	42.9336	9e-06	fold change	-1.22					52.0448	0.0482	fold change	-1.21
NEDD9	4739	neural precursor cell expressed, developmentally down-regulated 9	2 out of 4	94.4731	50.4923	2e-05	fold change	-1.26	43.9808	0.0067	fold change	-1.24
PHAX	51808	phosphorylated adaptor for RNA export	2 out of 4	94.4091	41.1326	2.9e-09	fold change	-1.21									53.2765	0.0114	fold change	-1.5
SMARCA2	6595	SWI/SNF related, matrix associated, actin dependent regulator of chromatin, subfamily a, member 2	2 out of 4	94.3543	47.1542	0.0013	fold change	-1.24									27.9985	0.0023	fold change	-1.32
SAMSN1	64092	SAM domain, SH3 domain and nuclear localization signals 1	2 out of 4	94.2544	52.4197	3.9e-06	fold change	-1.27	41.8347	0.0477	fold change	-1.23
ITGB1	3688	integrin, beta 1 (fibronectin receptor, beta polypeptide, antigen CD29 includes MDF2, MSK12)	2 out of 4	93.7286	67.9117	8.3e-05	fold change	-1.36									25.8168	0.0474	fold change	-1.3
RPL10A	4736	ribosomal protein L10a	2 out of 4	93.7235	56.3456	0.0005	fold change	-1.29	37.3779	0.0484	fold change	-1.21
TMX3	54495	thioredoxin-related transmembrane protein 3	2 out of 4	93.6417	39.2092	2e-05	fold change	-1.2									54.4324	0.0021	fold change	-1.51
ACTL6A	86	actin-like 6A	2 out of 4	93.6207	44.7892	8e-05	fold change	-1.23									48.8315	0.0148	fold change	-1.47
TXNDC12	51060	thioredoxin domain containing 12 (endoplasmic reticulum)	2 out of 4	93.5836	54.2853	1.8e-05	fold change	-1.28	39.2983	0.003	fold change	-1.22
MAP2K4	6416	mitogen-activated protein kinase kinase 4	2 out of 4	93.457	42.9336	4.8e-05	fold change	-1.22	50.5234	0.0007	fold change	-1.27
ZNF17	7565	zinc finger protein 17	2 out of 4	93.4162	39.2092	2.6e-07	fold change	-1.2					54.207	0.0324	fold change	-1.22
ZNF271	10778	zinc finger protein 271	2 out of 4	93.4162	39.2092	2e-05	fold change	-1.2					54.207	0.0316	fold change	-1.22
GLIPR1	11010	GLI pathogenesis-related 1	2 out of 4	93.3508	44.7892	0.0007	fold change	-1.23	48.5616	0.01	fold change	-1.26
SLC35A5	55032	solute carrier family 35, member A5	2 out of 4	93.2449	56.3456	6.2e-06	fold change	-1.29									36.8993	0.0211	fold change	-1.39
METTL25	84190	methyltransferase like 25	2 out of 4	93.1775	41.1326	2e-06	fold change	-1.21					52.0448	0.0113	fold change	-1.21
KHDRBS1	10657	KH domain containing, RNA binding, signal transduction associated 1	2 out of 4	93.1775	41.1326	0.003	fold change	-1.21					52.0448	0.0076	fold change	-1.21
CCDC34	91057	coiled-coil domain containing 34	2 out of 4	93.1775	41.1326	1.8e-06	fold change	-1.21					52.0448	0.0442	fold change	-1.21
NCK1	4690	NCK adaptor protein 1	2 out of 4	92.7981	67.9117	3.6e-07	fold change	-1.36									24.8864	0.023	fold change	-1.29
ZNF146	7705	zinc finger protein 146	2 out of 4	92.3626	58.1348	6.1e-08	fold change	-1.3									34.2278	0.0078	fold change	-1.37
RPAP3	79657	RNA polymerase II associated protein 3	2 out of 4	91.7787	70.5278	1.5e-10	fold change	-1.38									21.2508	0.0337	fold change	-1.25
TOMM70A	9868	translocase of outer mitochondrial membrane 70 homolog A (S. cerevisiae)	2 out of 4	91.765	42.9336	9.6e-05	fold change	-1.22									48.8315	0.0042	fold change	-1.47
CRIPT	9419	cysteine-rich PDZ-binding protein	2 out of 4	91.7208	56.3456	2.5e-08	fold change	-1.29	35.3752	0.0014	fold change	-1.2
ANXA2P1	303	annexin A2 pseudogene 1	2 out of 4	91.718	52.4197	0.001	fold change	-1.27	39.2983	0.037	fold change	1.22
CUL4A	8451	cullin 4A	2 out of 4	91.5049	41.1326	6.9e-05	fold change	-1.21									50.3723	0.0367	fold change	-1.48
LOC439949	439949	uncharacterized LOC439949	2 out of 4	91.5049	41.1326	0.0222	fold change	-1.21									50.3723	0.009	fold change	-1.48
ZFAND1	79752	zinc finger, AN1-type domain 1	2 out of 4	91.4952	42.9336	3.7e-06	fold change	-1.22	48.5616	0.0005	fold change	-1.26
MED6	10001	mediator complex subunit 6	2 out of 4	91.4625	50.4923	5.2e-06	fold change	-1.26									40.9702	0.0209	fold change	-1.42
PGRMC2	10424	progesterone receptor membrane component 2	2 out of 4	91.4548	48.94	0.0002	fold change	-1.25									42.5148	0.0131	fold change	-1.43
DENR	8562	density-regulated protein	2 out of 4	91.3178	72.9639	4.1e-08	fold change	-1.4									18.3538	0.0155	fold change	-1.21
DNAJA2	10294	DnaJ (Hsp40) homolog, subfamily A, member 2	2 out of 4	91.3178	72.9639	4.1e-07	fold change	-1.4									18.3538	0.0231	fold change	-1.21
C6orf130	221443	chromosome 6 open reading frame 130	2 out of 4	91.239	66.3526	2.9e-09	fold change	-1.35									24.8864	0.0024	fold change	-1.29
RALA	5898	v-ral simian leukemia viral oncogene homolog A (ras related)	2 out of 4	91.239	66.3526	1.5e-06	fold change	-1.35									24.8864	0.0026	fold change	-1.29
HENMT1	113802	HEN1 methyltransferase homolog 1 (Arabidopsis)	2 out of 4	91.1466	63.1481	3.6e-06	fold change	-1.33									27.9985	0.0227	fold change	-1.32
CLINT1	9685	clathrin interactor 1	2 out of 4	91.135	47.1542	0.0007	fold change	-1.24	43.9808	0.0069	fold change	-1.24
2019-03-06	10299	membrane-associated ring finger (C3HC4) 6, E3 ubiquitin protein ligase	2 out of 4	91.135	47.1542	6e-05	fold change	1.24	43.9808	0.0472	fold change	1.24
MED30	90390	mediator complex subunit 30	2 out of 4	91.135	47.1542	7.2e-06	fold change	-1.24	43.9808	0.0013	fold change	-1.24
FEZ2	9637	fasciculation and elongation protein zeta 2 (zygin II)	2 out of 4	90.5735	56.3456	1.2e-06	fold change	-1.29									34.2278	0.0035	fold change	1.37
CLNS1A	1207	chloride channel, nucleotide-sensitive, 1A	2 out of 4	90.4454	69.1946	1.5e-06	fold change	-1.37									21.2508	0.0069	fold change	-1.25
USP16	10600	ubiquitin specific peptidase 16	2 out of 4	90.2384	70.5278	3.9e-08	fold change	-1.38									19.7106	0.0273	fold change	-1.23
RPS4X	6191	ribosomal protein S4, X-linked	2 out of 4	89.9423	65.0559	1.3e-06	fold change	-1.34									24.8864	0.0227	fold change	-1.29
ZBTB33	10009	zinc finger and BTB domain containing 33	2 out of 4	89.9423	65.0559	2.8e-05	fold change	-1.34									24.8864	0.0164	fold change	-1.29
DEM1	64789	defects in morphology 1 homolog (S. cerevisiae)	2 out of 4	89.7976	52.4197	0.0002	fold change	-1.27	37.3779	0.0005	fold change	1.21
TOP2B	7155	topoisomerase (DNA) II beta 180kDa	2 out of 4	89.7475	54.2853	3.7e-05	fold change	-1.28									35.4623	0.0004	fold change	-1.38
AK3	50808	adenylate kinase 3	2 out of 4	89.6691	47.1542	2.1e-05	fold change	-1.24									42.5148	0.0061	fold change	-1.43
PRKRIR	5612	protein-kinase, interferon-inducible double stranded RNA dependent inhibitor, repressor of (P58 repressor)	2 out of 4	89.609	69.1946	8.7e-06	fold change	-1.37									20.4144	0.0471	fold change	-1.24
CDC5L	988	CDC5 cell division cycle 5-like (S. pombe)	2 out of 4	89.5815	39.2092	6.6e-08	fold change	-1.2									50.3723	0.0131	fold change	1.48
KPNA4	3840	karyopherin alpha 4 (importin alpha 3)	2 out of 4	89.5314	70.5278	3.6e-07	fold change	-1.38									19.0036	0.0091	fold change	-1.22
SIAH1	6477	siah E3 ubiquitin protein ligase 1	2 out of 4	89.293	42.9336	7.8e-05	fold change	-1.22	46.3594	1.1e-05	fold change	-1.25
CEP19	84984	centrosomal protein 19kDa	2 out of 4	88.9889	47.1542	8.9e-06	fold change	-1.24	41.8347	0.0096	fold change	-1.23
PELI2	57161	pellino E3 ubiquitin protein ligase family member 2	2 out of 4	88.9889	47.1542	8.4e-05	fold change	-1.24	41.8347	0.0051	fold change	-1.23
DDX18	8886	DEAD (Asp-Glu-Ala-Asp) box polypeptide 18	2 out of 4	88.5888	48.94	0.0002	fold change	-1.25									39.6489	0.0105	fold change	-1.41
CWF19L2	143884	CWF19-like 2, cell cycle control (S. pombe)	2 out of 4	88.5061	58.1348	1.2e-08	fold change	-1.3									30.3713	0.0303	fold change	-1.34
GRPEL2	134266	GrpE-like 2, mitochondrial (E. coli)	2 out of 4	87.8819	52.4197	1.8e-06	fold change	-1.27									35.4623	0.0176	fold change	-1.38
TDRD7	23424	tudor domain containing 7	2 out of 4	87.492	41.1326	0.0002	fold change	-1.21	46.3594	0.0083	fold change	1.25
SLC35B3	51000	solute carrier family 35, member B3	2 out of 4	87.3041	44.7892	4.9e-07	fold change	-1.23									42.5148	0.0169	fold change	-1.43
TOR1AIP1	26092	torsin A interacting protein 1	2 out of 4	86.9144	42.9336	0.0025	fold change	-1.22	43.9808	0.0107	fold change	-1.24
MMD	23531	monocyte to macrophage differentiation-associated	2 out of 4	86.4525	47.1542	0.0001	fold change	-1.24	39.2983	0.0207	fold change	-1.22
EBAG9	9166	estrogen receptor binding site associated, antigen, 9	2 out of 4	86.0628	63.1481	5.7e-07	fold change	-1.33									22.9148	0.0278	fold change	-1.27
DNAJC9	23234	DnaJ (Hsp40) homolog, subfamily C, member 9	2 out of 4	85.4484	42.9336	3.6e-05	fold change	-1.22									42.5148	0.0191	fold change	-1.43
RPIA	22934	ribose 5-phosphate isomerase A	2 out of 4	85.4444	47.1542	0.0001	fold change	-1.24									38.2901	0.0099	fold change	-1.4
MTHFD2	10797	methylenetetrahydrofolate dehydrogenase (NADP+ dependent) 2, methenyltetrahydrofolate cyclohydrolase	2 out of 4	85.4444	47.1542	5.7e-06	fold change	-1.24									38.2901	0.0084	fold change	-1.4
PGRMC1	10857	progesterone receptor membrane component 1	2 out of 4	85.1134	41.1326	0.0002	fold change	-1.21	43.9808	0.0105	fold change	-1.24
PPP2R5C	5527	protein phosphatase 2, regulatory subunit B', gamma	2 out of 4	84.7665	65.0559	2.7e-07	fold change	-1.34									19.7106	0.0325	fold change	-1.23
LAMP2	3920	lysosomal-associated membrane protein 2	2 out of 4	84.5321	47.1542	0.0015	fold change	-1.24	37.3779	0.0009	fold change	-1.21
TFB2M	64216	transcription factor B2, mitochondrial	2 out of 4	84.4022	48.94	4.8e-07	fold change	-1.25									35.4623	0.045	fold change	-1.38
ISY1	57461	ISY1 splicing factor homolog (S. cerevisiae)	2 out of 4	84.3989	63.1481	4.6e-09	fold change	-1.33									21.2508	0.0317	fold change	1.25
BID	637	BH3 interacting domain death agonist	2 out of 4	84.0875	44.7892	0.0002	fold change	-1.23	39.2983	0.0073	fold change	-1.22
TTC32	130502	tetratricopeptide repeat domain 32	2 out of 4	84.0875	44.7892	8.5e-07	fold change	-1.23	39.2983	0.0246	fold change	-1.22
YBX1	4904	Y box binding protein 1	2 out of 4	84.0875	44.7892	0.0013	fold change	-1.23	39.2983	0.0228	fold change	-1.22
LEMD3	23592	LEM domain containing 3	2 out of 4	83.5625	63.1481	0.0001	fold change	-1.33									20.4144	0.0142	fold change	-1.24
ERLEC1	27248	endoplasmic reticulum lectin 1	2 out of 4	83.4182	50.4923	6.9e-05	fold change	-1.26									32.9259	0.0007	fold change	-1.36
EFR3A	23167	EFR3 homolog A (S. cerevisiae)	2 out of 4	83.218	56.3456	0.0002	fold change	-1.29									26.8723	0.0147	fold change	-1.31
DHX15	1665	DEAH (Asp-Glu-Ala-His) box polypeptide 15	2 out of 4	83.0212	58.1348	0.0001	fold change	-1.3									24.8864	0.0408	fold change	-1.29
SMC3	9126	structural maintenance of chromosomes 3	2 out of 4	83.0212	58.1348	2e-06	fold change	-1.3									24.8864	0.02	fold change	-1.29
DYNLT3	6990	dynein, light chain, Tctex-type 3	2 out of 4	82.8586	63.1481	1.1e-09	fold change	-1.33									19.7106	0.0219	fold change	-1.23
NGRN	51335	neugrin, neurite outgrowth associated	2 out of 4	82.791	52.4197	5.6e-07	fold change	-1.27									30.3713	0.0118	fold change	-1.34
UBE2N	7334	ubiquitin-conjugating enzyme E2N	2 out of 4	82.6948	59.78	2e-05	fold change	-1.31									22.9148	0.0114	fold change	-1.27
UPF3B	65109	UPF3 regulator of nonsense transcripts homolog B (yeast)	2 out of 4	82.179	50.4923	1.8e-08	fold change	-1.26									31.6867	0.0004	fold change	-1.35
POLR2C	5432	polymerase (RNA) II (DNA directed) polypeptide C, 33kDa	2 out of 4	82.1517	63.1481	9.3e-08	fold change	-1.33									19.0036	0.0046	fold change	1.22
PRDX5	25824	peroxiredoxin 5	2 out of 4	82.1028	41.1326	4.1e-06	fold change	-1.21									40.9702	0.0036	fold change	1.42
PSMD14	10213	proteasome (prosome, macropain) 26S subunit, non-ATPase, 14	2 out of 4	81.8659	48.94	2.8e-09	fold change	-1.25									32.9259	0.0233	fold change	-1.36
MPZL2	10205	myelin protein zero-like 2	2 out of 4	81.2237	42.9336	1.9e-05	fold change	-1.22									38.2901	0.0301	fold change	-1.4
PIGF	5281	phosphatidylinositol glycan anchor biosynthesis, class F	2 out of 4	81.1576	54.2853	4.4e-09	fold change	-1.28									26.8723	0.0188	fold change	-1.31
RSL1D1	26156	ribosomal L1 domain containing 1	2 out of 4	81.0496	58.1348	5e-06	fold change	-1.3									22.9148	0.012	fold change	-1.27
THOC2	57187	THO complex 2	2 out of 4	80.7815	41.1326	2.4e-05	fold change	-1.21									39.6489	0.001	fold change	-1.41
PCMTD2	55251	protein-L-isoaspartate (D-aspartate) O-methyltransferase domain containing 2	2 out of 4	80.6266	48.94	0.0001	fold change	-1.25									31.6867	0.0406	fold change	-1.35
ESD	2098	esterase D	2 out of 4	80.6266	48.94	1.8e-05	fold change	-1.25									31.6867	0.0122	fold change	-1.35
LEF1	51176	lymphoid enhancer-binding factor 1	2 out of 4	80.4309	41.1326	0.0088	fold change	-1.21	39.2983	0.0496	fold change	-1.22
SMEK2	57223	SMEK homolog 2, suppressor of mek1 (Dictyostelium)	2 out of 4	80.4182	52.4197	3.2e-05	fold change	-1.27									27.9985	0.0174	fold change	-1.32
ITGB1BP1	9270	integrin beta 1 binding protein 1	2 out of 4	80.2515	44.7892	0.0002	fold change	-1.23									35.4623	0.0239	fold change	-1.38
RPL3	6122	ribosomal protein L3	2 out of 4	80.2378	58.1348	0.0001	fold change	-1.3									22.103	0.0464	fold change	-1.26
GCFC1	94104	GC-rich sequence DNA-binding factor 1	2 out of 4	80.2218	56.3456	3.4e-06	fold change	-1.29									23.8761	0.027	fold change	-1.28
EIF3M	10480	eukaryotic translation initiation factor 3, subunit M	2 out of 4	80.1944	59.78	1e-07	fold change	-1.31									20.4144	0.0031	fold change	-1.24
PWP1	11137	PWP1 homolog (S. cerevisiae)	2 out of 4	80.0802	47.1542	2.5e-05	fold change	-1.24									32.9259	0.0195	fold change	-1.36
XRN1	54464	5'-3' exoribonuclease 1	2 out of 4	79.6325	50.4923	9.2e-05	fold change	-1.26									29.1402	0.044	fold change	-1.33
MRPS23	51649	mitochondrial ribosomal protein S23	2 out of 4	79.4227	41.1326	8.8e-10	fold change	-1.21									38.2901	0.0249	fold change	-1.4
SUCLG2	8801	succinate-CoA ligase, GDP-forming, beta subunit	2 out of 4	79.4227	41.1326	2.4e-05	fold change	-1.21									38.2901	0.007	fold change	-1.4
CYP4V2	285440	cytochrome P450, family 4, subfamily V, polypeptide 2	2 out of 4	79.4227	41.1326	0.0002	fold change	-1.21									38.2901	0.0246	fold change	-1.4
TMEM50B	757	transmembrane protein 50B	2 out of 4	79.3113	48.94	0.0001	fold change	-1.25									30.3713	0.0342	fold change	-1.34
FOPNL	123811	FGFR1OP N-terminal like	2 out of 4	79.292	52.4197	1.3e-05	fold change	-1.27									26.8723	0.0146	fold change	-1.31
TRGV5	6978	T cell receptor gamma variable 5	2 out of 4	79.292	52.4197	0.0005	fold change	-1.27									26.8723	0.0113	fold change	-1.31
TMEM97	27346	transmembrane protein 97	2 out of 4	79.2604	56.3456	8.4e-09	fold change	-1.29									22.9148	0.0253	fold change	-1.27
TBC1D15	64786	TBC1 domain family, member 15	2 out of 4	79.0558	61.3497	2.2e-07	fold change	-1.32									17.7061	0.02	fold change	-1.2
RNGTT	8732	RNA guanylyltransferase and 5'-phosphatase	2 out of 4	79.017	44.7892	8.3e-05	fold change	-1.23									34.2278	0.0366	fold change	-1.37
RPRD1A	55197	regulation of nuclear pre-mRNA domain containing 1A	2 out of 4	79.017	44.7892	2.9e-05	fold change	-1.23									34.2278	0.0248	fold change	-1.37
SEPHS1	22929	selenophosphate synthetase 1	2 out of 4	78.8581	39.2092	4.3e-06	fold change	-1.2									39.6489	0.0034	fold change	-1.41
HSP90B1	7184	heat shock protein 90kDa beta (Grp94), member 1	2 out of 4	78.8409	47.1542	0.0005	fold change	-1.24									31.6867	0.017	fold change	-1.35
FKBP5	2289	FK506 binding protein 5	2 out of 4	78.5105	41.1326	0.0075	fold change	-1.21	37.3779	0.0028	fold change	1.21
ADK	132	adenosine kinase	2 out of 4	78.5105	41.1326	4.3e-06	fold change	-1.21	37.3779	0.0354	fold change	-1.21
KIAA0020	9933	KIAA0020	2 out of 4	78.1614	54.2853	4.4e-07	fold change	-1.28									23.8761	0.0015	fold change	-1.28
SS18	6760	synovial sarcoma translocation, chromosome 18	2 out of 4	78.1614	54.2853	4.7e-08	fold change	-1.28									23.8761	0.0298	fold change	-1.28
GPN1	11321	GPN-loop GTPase 1	2 out of 4	78.0802	48.94	3e-05	fold change	-1.25									29.1402	0.0026	fold change	-1.33
EBNA1BP2	10969	EBNA1 binding protein 2	2 out of 4	77.5256	47.1542	2.3e-05	fold change	-1.24									30.3713	0.0176	fold change	-1.34
BLOC1S5	63915	biogenesis of lysosomal organelles complex-1, subunit 5, muted	2 out of 4	77.2	54.2853	2.3e-08	fold change	-1.28									22.9148	0.0024	fold change	-1.27
NTAN1	123803	N-terminal asparagine amidase	2 out of 4	77.2	54.2853	9.2e-09	fold change	-1.28									22.9148	0.0117	fold change	1.27
TNFSF13B	10673	tumor necrosis factor (ligand) superfamily, member 13b	2 out of 4	76.5871	39.2092	0.0191	fold change	-1.2	37.3779	0.031	fold change	1.21
COPS8	10920	COP9 constitutive photomorphogenic homolog subunit 8 (Arabidopsis)	2 out of 4	76.4759	44.7892	8.6e-08	fold change	-1.23									31.6867	0.0018	fold change	-1.35
TOMM5	401505	translocase of outer mitochondrial membrane 5 homolog (yeast)	2 out of 4	76.3091	50.4923	5.8e-10	fold change	-1.26									25.8168	0.0407	fold change	-1.3
RNF19A	25897	ring finger protein 19A, E3 ubiquitin protein ligase	2 out of 4	76.2945	47.1542	9.2e-05	fold change	-1.24									29.1402	0.012	fold change	-1.33
RRM1	6240	ribonucleotide reductase M1	2 out of 4	76.1085	39.2092	0.0009	fold change	-1.2									36.8993	0.0094	fold change	-1.39
LRRFIP1	9208	leucine rich repeat (in FLII) interacting protein 1	2 out of 4	76.1085	39.2092	0.0003	fold change	-1.2									36.8993	0.0331	fold change	1.39
ZNF451	26036	zinc finger protein 451	2 out of 4	75.8595	42.9336	4.6e-06	fold change	-1.22									32.9259	0.0167	fold change	-1.36
PDCL3	79031	phosducin-like 3	2 out of 4	75.8595	42.9336	1.4e-07	fold change	-1.22									32.9259	0.0347	fold change	-1.36
PPHLN1	51535	periphilin 1	2 out of 4	75.3604	41.1326	6.1e-05	fold change	-1.21									34.2278	0.0047	fold change	-1.37
VMA21	203547	VMA21 vacuolar H+-ATPase homolog (S. cerevisiae)	2 out of 4	75.1605	44.7892	7.6e-05	fold change	-1.23									30.3713	0.0095	fold change	-1.34
TRIM4	89122	tripartite motif containing 4	2 out of 4	75.1527	47.1542	0.0003	fold change	-1.24									27.9985	0.0067	fold change	-1.32
GTF3A	2971	general transcription factor IIIA	2 out of 4	74.6202	42.9336	0.0007	fold change	-1.22									31.6867	0.0129	fold change	-1.35
MRPL15	29088	mitochondrial ribosomal protein L15	2 out of 4	74.6202	42.9336	5.9e-07	fold change	-1.22									31.6867	0.0119	fold change	-1.35
CCDC25	55246	coiled-coil domain containing 25	2 out of 4	74.6202	42.9336	3.8e-05	fold change	-1.22									31.6867	0.0353	fold change	-1.35
CYB5B	80777	cytochrome b5 type B (outer mitochondrial membrane)	2 out of 4	74.0586	41.1326	0.0009	fold change	-1.21									32.9259	0.0263	fold change	-1.36
TRAPPC4	51399	trafficking protein particle complex 4	2 out of 4	74.0266	47.1542	1.3e-05	fold change	-1.24									26.8723	0.0195	fold change	1.31
COPB1	1315	coatomer protein complex, subunit beta 1	2 out of 4	73.8264	48.94	0.0002	fold change	-1.25									24.8864	6.3e-05	fold change	-1.29
RTN3	10313	reticulon 3	2 out of 4	73.6705	52.4197	0.0002	fold change	-1.27									21.2508	0.0381	fold change	1.25
MANF	7873	mesencephalic astrocyte-derived neurotrophic factor	2 out of 4	73.4071	50.4923	7.8e-06	fold change	-1.26									22.9148	0.0061	fold change	-1.27
MAPKAPK5-AS1	51275	MAPKAPK5 antisense RNA 1	2 out of 4	72.9711	47.1542	3.4e-05	fold change	-1.24									25.8168	0.0076	fold change	-1.3
TDP1	55775	tyrosyl-DNA phosphodiesterase 1	2 out of 4	72.7877	44.7892	0.001	fold change	-1.23									27.9985	0.0185	fold change	-1.32
VDAC3	7419	voltage-dependent anion channel 3	2 out of 4	72.5953	50.4923	8.8e-06	fold change	-1.26									22.103	0.0056	fold change	-1.26
TMEM41B	440026	transmembrane protein 41B	2 out of 4	72.5953	50.4923	1.4e-05	fold change	-1.26									22.103	0.0033	fold change	-1.26
BTLA	151888	B and T lymphocyte associated	2 out of 4	72.1352	39.2092	2.1e-06	fold change	-1.2									32.9259	0.0359	fold change	-1.36
SMARCE1	6605	SWI/SNF related, matrix associated, actin dependent regulator of chromatin, subfamily e, member 1	2 out of 4	72.1352	39.2092	7.3e-06	fold change	-1.2									32.9259	0.0256	fold change	-1.36
MIER1	57708	mesoderm induction early response 1 homolog (Xenopus laevis)	2 out of 4	71.6616	44.7892	6.3e-05	fold change	-1.23									26.8723	0.0261	fold change	1.31
MIOS	54468	missing oocyte, meiosis regulator, homolog (Drosophila)	2 out of 4	71.5039	41.1326	7.6e-07	fold change	-1.21									30.3713	0.0004	fold change	-1.34
OMA1	115209	OMA1 zinc metallopeptidase homolog (S. cerevisiae)	2 out of 4	71.0429	48.94	4.2e-06	fold change	-1.25									22.103	0.0493	fold change	-1.26
RPF1	80135	ribosome production factor 1 homolog (S. cerevisiae)	2 out of 4	71.0304	47.1542	1e-10	fold change	-1.24									23.8761	0.0462	fold change	-1.28
DYNC1I2	1781	dynein, cytoplasmic 1, intermediate chain 2	2 out of 4	70.8959	39.2092	0.0006	fold change	-1.2									31.6867	0.0059	fold change	-1.35
MALT1	10892	mucosa associated lymphoid tissue lymphoma translocation gene 1	2 out of 4	69.1311	41.1326	1e-06	fold change	-1.21									27.9985	0.0197	fold change	-1.32
GEMIN6	79833	gem (nuclear organelle) associated protein 6	2 out of 4	69.1311	41.1326	3.9e-08	fold change	-1.21									27.9985	0.0265	fold change	-1.32
HSPA14	51182	heat shock 70kDa protein 14	2 out of 4	68.7504	42.9336	2.6e-06	fold change	-1.22									25.8168	0.0014	fold change	-1.3
NBN	4683	nibrin	2 out of 4	68.6654	44.7892	4e-05	fold change	-1.23									23.8761	0.0424	fold change	-1.28
RPL22	6146	ribosomal protein L22	2 out of 4	68.4051	47.1542	0.0001	fold change	-1.24									21.2508	0.0463	fold change	-1.25
RAB31	11031	RAB31, member RAS oncogene family	2 out of 4	67.82	42.9336	0.0004	fold change	-1.22									24.8864	0.0039	fold change	1.29
CCT8	10694	chaperonin containing TCP1, subunit 8 (theta)	2 out of 4	67.5687	47.1542	0.0001	fold change	-1.24									20.4144	0.0227	fold change	-1.24
PUM2	23369	pumilio homolog 2 (Drosophila)	2 out of 4	67.5687	47.1542	0.0001	fold change	-1.24									18.3538	0.0427	fold change	-1.21
C5orf15	56951	chromosome 5 open reading frame 15	2 out of 4	67.2938	48.94	0.0005	fold change	-1.25									18.3538	0.0011	fold change	-1.21
MGAT4A	11320	mannosyl (alpha-1,3-)-glycoprotein beta-1,4-N-acetylglucosaminyltransferase, isozyme A	2 out of 4	67.2077	39.2092	4.2e-07	fold change	-1.2									27.9985	0.0186	fold change	-1.32
HSPA9	3313	heat shock 70kDa protein 9 (mortalin)	2 out of 4	66.9495	41.1326	0.001	fold change	-1.21									25.8168	0.0173	fold change	-1.3
DHX29	54505	DEAH (Asp-Glu-Ala-His) box polypeptide 29	2 out of 4	66.8648	47.1542	2.6e-06	fold change	-1.24									19.7106	0.0282	fold change	-1.23
BCCIP	56647	BRCA2 and CDKN1A interacting protein	2 out of 4	66.019	41.1326	0.0001	fold change	-1.21									24.8864	0.024	fold change	-1.29
KANSL2	54934	KAT8 regulatory NSL complex subunit 2	2 out of 4	66.019	41.1326	0.0007	fold change	-1.21									24.8864	0.0116	fold change	-1.29
MED20	9477	mediator complex subunit 20	2 out of 4	66.019	41.1326	7.7e-05	fold change	-1.21									24.8864	0.0351	fold change	-1.29
LLPH	84298	LLP homolog, long-term synaptic facilitation (Aplysia)	2 out of 4	65.2036	44.7892	2e-07	fold change	-1.23									20.4144	0.0051	fold change	1.24
SREK1	140890	splicing regulatory glutamine/lysine-rich protein 1	2 out of 4	65.0261	39.2092	1.1e-07	fold change	-1.2									25.8168	0.0334	fold change	-1.3
AK2	204	adenylate kinase 2	2 out of 4	64.4998	44.7892	5.8e-06	fold change	-1.23									19.7106	0.0214	fold change	-1.23
DDX50	79009	DEAD (Asp-Glu-Ala-Asp) box polypeptide 50	2 out of 4	64.1844	42.9336	5.2e-07	fold change	-1.22									21.2508	0.02	fold change	-1.25
EXOSC8	11340	exosome component 8	2 out of 4	64.0474	41.1326	5.2e-06	fold change	-1.21									22.9148	0.0296	fold change	-1.27
PSMB8	5696	proteasome (prosome, macropain) subunit, beta type, 8 (large multifunctional peptidase 7)	2 out of 4	63.7928	44.7892	6.2e-05	fold change	-1.23									19.0036	0.0485	fold change	1.22
ACAT2	39	acetyl-CoA acetyltransferase 2	2 out of 4	63.348	42.9336	3.5e-06	fold change	-1.22									20.4144	0.0296	fold change	-1.24
NUFIP2	57532	nuclear fragile X mental retardation protein interacting protein 2	2 out of 4	63.2356	41.1326	4.9e-05	fold change	-1.21									22.103	0.0093	fold change	-1.26
CCBL2	56267	cysteine conjugate-beta lyase 2	2 out of 4	62.3835	41.1326	8.7e-06	fold change	-1.21									21.2508	0.0131	fold change	-1.25
UTP11L	51118	UTP11-like, U3 small nucleolar ribonucleoprotein, (yeast)	2 out of 4	62.3835	41.1326	2.4e-06	fold change	-1.21									21.2508	0.0461	fold change	-1.25
ARMCX6	54470	armadillo repeat containing, X-linked 6	2 out of 4	62.3835	41.1326	1.3e-07	fold change	-1.21									21.2508	0.0372	fold change	-1.25
MRPL27	51264	mitochondrial ribosomal protein L27	2 out of 4	61.3122	39.2092	2.9e-07	fold change	-1.2									22.103	0.0495	fold change	-1.26
ICT1	3396	immature colon carcinoma transcript 1	2 out of 4	60.8432	41.1326	1.1e-07	fold change	-1.21									19.7106	0.0309	fold change	-1.23
CDKN2AIPNL	91368	CDKN2A interacting protein N-terminal like	2 out of 4	59.4864	41.1326	0.0023	fold change	-1.21									18.3538	0.0338	fold change	1.21
NIPA2	81614	non imprinted in Prader-Willi/Angelman syndrome 2	2 out of 4	59.4864	41.1326	0.0003	fold change	-1.21									18.3538	0.0076	fold change	-1.21
EXOC1	55763	exocyst complex component 1	2 out of 4	58.8387	41.1326	5.1e-05	fold change	-1.21									17.7061	0.0171	fold change	-1.2
