# Supplementary material for: Transcriptomic and Network Analysis Highlight the Association of Diabetes at Different Stages of Alzheimer’s Disease
Source: Front Neurosci. 2019 Nov 29;13:1273. doi: 10.3389/fnins.2019.01273 (PMC6895844; doi:10.3389/fnins.2019.01273)
Supplement: Supplementary file 6 [file Table_6.xlsx]

## Sheet: Supplementary Table S6
Supplementary table S6. Integrative meta-analysis of gene expression datasets from AD and T2D subjects excluding the dataset from children with diabetes.
Bioset 1: GSE63063-Whole blood of patients with Alzheimers disease _vs_ control subjects.
Bioset 2: GSE69528-Blood type 2 diabetes mellitus patients _vs_ healthy controls.
Bioset 3: GSE34198-Whole blood of patients without myocardial infarction - diabetic _vs_ no diabetes.
Bioset 4: GSE15932-PBMC from patients with diabetes mellitus _vs_ healthy controls.
Bioset 5: GSE13015-Blood from patient with Type 2 Diabetes _vs_ healthy controls.
The genes highlighted in yellow are the top genes with the highest scores and specificity.
Gene	EntrezGene ID	Gene Description	Specificity	Overall Gene score	Score Bioset 1	p-value Bioset 1	activity type Bioset 1	activity value Bioset 1	Score Bioset 2	p-value Bioset 2	activity type Bioset 2	activity value Bioset 2	Score Bioset 3	p-value Bioset 3	activity type Bioset 3	activity value Bioset 3	Score Bioset 4	p-value Bioset 4	activity type Bioset 4	activity value Bioset 4	Score Bioset 5	p-value Bioset 5	activity type Bioset 5	activity value Bioset 5
CLEC2D	29121	C-type lectin domain family 2, member D	4 out of 5	318.784	75.7312	0.0008	fold change	-1.25	62.4196	0.0157	fold change	-1.32	90.1323	0.0459	fold change	-1.4	90.501	0.0283	fold change	-1.98
RPL17	6139	ribosomal protein L17	4 out of 5	309.696	99.5461	1.5e-09	fold change	-2.22	75.1236	0.0011	fold change	-1.39	73.7572	0.0496	fold change	-1.3	61.2693	0.0132	fold change	-1.56
COMMD8	54951	COMM domain containing 8	4 out of 5	309.08	77.1676	6.5e-05	fold change	-1.26	69.0713	0.0066	fold change	-1.35	77.5122	0.0228	fold change	-1.32					85.3286	0.0059	fold change	4.11
SRP9P1	653226	signal recognition particle 9 pseudogene 1	4 out of 5	297.801	72.53	0.0039	fold change	-1.23	97.702	0.001	fold change	-1.83	88.3876	0.0471	fold change	-1.38					39.181	0.0077	fold change	1.34
DPM1	8813	dolichyl-phosphate mannosyltransferase polypeptide 1, catalytic subunit	4 out of 5	264.117	91.8847	8.5e-10	fold change	-1.52	64.3468	0.002	fold change	-1.33	68.4594	0.0129	fold change	-1.28					39.426	0.0403	fold change	1.35
HIGD1A	25994	HIG1 hypoxia inducible domain family, member 1A	4 out of 5	252.012	72.53	2.4e-05	fold change	-1.23	76.5849	0.0036	fold change	-1.4	73.7572	0.0257	fold change	-1.3	29.1402	0.0106	fold change	-1.33
SP4	6671	Sp4 transcription factor	4 out of 5	250.651					75.1236	0.0001	fold change	-1.39	77.5122	0.0378	fold change	-1.32	53.2765	0.0086	fold change	-1.5	44.7383	0.0423	fold change	1.62
LOC401397	401397	uncharacterized LOC401397	4 out of 5	246.539	84.4666	8.5e-09	fold change	-1.36	53.0448	0.0126	fold change	-1.28	71.496	0.0426	fold change	-1.29					37.5313	0.0486	fold change	1.26
BCLAF1	9774	BCL2-associated transcription factor 1	4 out of 5	238.114	68.8051	0.0024	fold change	-1.21	75.1236	0.0132	fold change	-1.39	66.1866	0.0207	fold change	-1.27	27.9985	0.0275	fold change	-1.32
PTPN22	26191	protein tyrosine phosphatase, non-receptor type 22 (lymphoid)	4 out of 5	230.323					53.0448	0.0189	fold change	-1.28	56.6149	0.0323	fold change	-1.23	74.8503	0.015	fold change	-1.67	45.8127	0.0268	fold change	1.71
PPM1B	5495	protein phosphatase, Mg2+/Mn2+ dependent, 1B	4 out of 5	209.902	78.5472	0.0002	fold change	-1.27					59.1506	0.0491	fold change	-1.24	26.8723	0.0154	fold change	-1.31	45.3317	0.0405	fold change	1.67
HIST1H2BJ	8970	histone cluster 1, H2bj	4 out of 5	195.514	67.1637	2.5e-07	fold change	-1.2					71.496	0.0253	fold change	-1.29	18.3538	0.0486	fold change	1.21	38.5003	0.0052	fold change	-1.31
ZNF654	55279	zinc finger protein 654	4 out of 5	194.851					73.8705	0.0023	fold change	-1.38	52.0448	0.023	fold change	-1.21	22.103	0.0078	fold change	-1.26	46.8331	0.0073	fold change	1.79
DNAJB14	79982	DnaJ (Hsp40) homolog, subfamily B, member 14	4 out of 5	193.916					35.3752	0.0455	fold change	-1.2	83.3472	0.0237	fold change	-1.35	35.4623	0.0005	fold change	-1.38	39.7314	0.026	fold change	1.37
ADSS	159	adenylosuccinate synthase	4 out of 5	193.538					66.7717	0.0167	fold change	-1.34	61.6105	0.0164	fold change	-1.25	27.9985	0.0095	fold change	-1.32	37.1573	0.0476	fold change	1.24
LRRN3	54674	leucine rich repeat neuronal 3	3 out of 5	283.316					95.6791	0.0121	fold change	-1.72	97.335	0.0031	fold change	-1.54	90.3016	0.0487	fold change	-1.97
TXLNG2P	246126	taxilin gamma 2, pseudogene	3 out of 5	245.63					46.3594	0.0413	fold change	-1.25	99.6353	0.0206	fold change	-1.71					99.6353	0.0345	fold change	-11.1
RPL21P20	388621	ribosomal protein L21 pseudogene 20	3 out of 5	241.123	97.6868	5.4e-10	fold change	-1.88					99.8163	0.0234	fold change	-1.85					43.6197	0.0316	fold change	-1.56
ATM	472	ataxia telangiectasia mutated	3 out of 5	231.087					39.2983	0.0183	fold change	-1.22	94.4822	0.0453	fold change	-1.45	97.3066	0.0014	fold change	-2.44
MAP7	9053	microtubule-associated protein 7	3 out of 5	228.979					86.0733	3.2e-05	fold change	-1.5	66.1866	0.0201	fold change	-1.27	76.7189	0.0294	fold change	-1.69
MBNL3	55796	muscleblind-like splicing regulator 3	3 out of 5	221.424					79.5659	0.006	fold change	-1.43	80.5893	0.041	fold change	-1.33	61.2693	0.004	fold change	-1.56
TSNAX	7257	translin-associated factor X	3 out of 5	220.895					89.8553	0.0015	fold change	-1.57	68.4594	0.04	fold change	-1.28	62.5798	0.0049	fold change	1.57
SRSF1	6426	serine/arginine-rich splicing factor 1	3 out of 5	219.365	67.1637	0.0023	fold change	-1.2					83.3472	0.0424	fold change	-1.35	68.8544	0.0009	fold change	-1.62
SHKBP1	92799	SH3KBP1 binding protein 1	3 out of 5	216.9	68.8051	1.5e-06	fold change	1.21	60.0572	0.002	fold change	1.31					88.0375	0.0034	fold change	1.89
SP3	6670	Sp3 transcription factor	3 out of 5	216.432					43.9808	0.0161	fold change	-1.24	91.181	0.022	fold change	-1.41					81.2704	0.0222	fold change	3.93
CETN3	1070	centrin, EF-hand protein, 3	3 out of 5	216.308	88.1259	1.1e-12	fold change	-1.42									62.5798	0.01	fold change	-1.57	65.6022	0.0474	fold change	3.2
AGPAT5	55326	1-acylglycerol-3-phosphate O-acyltransferase 5 (lysophosphatidic acid acyltransferase, epsilon)	3 out of 5	212.747					77.6482	0.0077	fold change	-1.41	83.3472	0.0338	fold change	-1.35	51.7513	0.029	fold change	-1.49
THOC7	80145	THO complex 7 homolog (Drosophila)	3 out of 5	210.334	72.53	1.8e-05	fold change	-1.23					73.7572	0.0203	fold change	-1.3	64.0467	0.0141	fold change	1.58
PIK3R1	5295	phosphoinositide-3-kinase, regulatory subunit 1 (alpha)	3 out of 5	209.559									71.496	0.0407	fold change	-1.29	57.1932	0.0043	fold change	-1.53	80.8695	0.0266	fold change	-3.89
ITGA4	3676	integrin, alpha 4 (antigen CD49D, alpha 4 subunit of VLA-4 receptor)	3 out of 5	209.214					87.3454	0.0133	fold change	-1.52	71.496	0.0157	fold change	-1.29	50.3723	0.0108	fold change	-1.48
YME1L1	10730	YME1-like 1 (S. cerevisiae)	3 out of 5	208.767					69.0713	0.0363	fold change	-1.35	56.6149	0.027	fold change	-1.23					83.0813	0.0277	fold change	-4
CAPRIN1	4076	cell cycle associated protein 1	3 out of 5	207.338					80.7754	0.0192	fold change	-1.44	49.844	0.0321	fold change	-1.2	76.7189	0.0004	fold change	-1.69
SNRPG	6637	small nuclear ribonucleoprotein polypeptide G	3 out of 5	207.325	97.6868	3.5e-10	fold change	-1.88					88.3876	0.0211	fold change	-1.38	21.2508	0.0158	fold change	-1.25
MGC2752	65996	CENPB DNA-binding domains containing 1 pseudogene	3 out of 5	207.287	70.6634	0.0023	fold change	-1.22					83.3472	0.0378	fold change	-1.35	53.2765	0.0033	fold change	1.5
ACADM	34	acyl-CoA dehydrogenase, C-4 to C-12 straight chain	3 out of 5	207	70.6634	0.0003	fold change	-1.22					73.7572	0.0444	fold change	-1.3	62.5798	0.0117	fold change	-1.57
TNFAIP6	7130	tumor necrosis factor, alpha-induced protein 6	3 out of 5	205.154	75.7312	0.0027	fold change	-1.25	76.5849	0.0254	fold change	1.4									52.8379	0.0255	fold change	2.47
PSMC6	5706	proteasome (prosome, macropain) 26S subunit, ATPase, 6	3 out of 5	200.689	88.7658	5.9e-07	fold change	-1.43	55.3079	0.0014	fold change	-1.29	56.6149	0.0466	fold change	-1.23
PPM1A	5494	protein phosphatase, Mg2+/Mn2+ dependent, 1A	3 out of 5	200.082					98.3342	0.0048	fold change	-1.97	82.0371	0.0099	fold change	-1.34	19.7106	0.043	fold change	-1.23
SF3B14	51639	splicing factor 3B, 14 kDa subunit	3 out of 5	199.798	92.6595	7e-09	fold change	-1.55	50.5234	0.0013	fold change	-1.27	56.6149	0.0141	fold change	-1.23
MRPS33	51650	mitochondrial ribosomal protein S33	3 out of 5	199.726	88.7658	6.9e-11	fold change	-1.43					80.5893	0.0344	fold change	-1.33	30.3713	0.0129	fold change	-1.34
LUC7L3	51747	LUC7-like 3 (S. cerevisiae)	3 out of 5	199.212	72.53	0.0051	fold change	-1.23					93.7559	0.0275	fold change	-1.44	32.9259	0.0013	fold change	-1.36
MATR3	9782	matrin 3	3 out of 5	197.426	80.1513	0.0012	fold change	-1.29	83.0468	0.0224	fold change	-1.47					34.2278	0.021	fold change	-1.37
PTPN4	5775	protein tyrosine phosphatase, non-receptor type 4 (megakaryocyte)	3 out of 5	197.251	70.6634	0.0004	fold change	-1.22									83.2667	0.001	fold change	-1.8	43.3204	0.0212	fold change	1.54
WDR33	55339	WD repeat domain 33	3 out of 5	194.841	74.0456	1.8e-06	fold change	-1.24	58.2154	0.0115	fold change	-1.3					62.5798	0.005	fold change	-1.57
FAM212B	55924	family with sequence similarity 212, member B	3 out of 5	193.993	68.8051	0.0025	fold change	1.21	66.7717	0.0031	fold change	-1.34					58.416	0.0464	fold change	1.54
PRPF4B	8899	PRP4 pre-mRNA processing factor 4 homolog B (yeast)	3 out of 5	193.508					83.0468	0.0068	fold change	-1.47	52.0448	0.0267	fold change	-1.21	58.416	0.0011	fold change	-1.54
HSP90AA1	3320	heat shock protein 90kDa alpha (cytosolic), class A member 1	3 out of 5	192.753	95.3125	1.7e-09	fold change	-1.67					59.1506	0.0471	fold change	-1.24	38.2901	0.0027	fold change	-1.4
CD2AP	23607	CD2-associated protein	3 out of 5	192.55					58.2154	0.0329	fold change	-1.3	61.6105	0.0082	fold change	-1.25	72.7241	0.0119	fold change	-1.65
CCNC	892	cyclin C	3 out of 5	191.842					90.5453	0.0099	fold change	-1.58	64.3973	0.0367	fold change	-1.26	36.8993	0.0082	fold change	-1.39
ACTR6	64431	ARP6 actin-related protein 6 homolog (yeast)	3 out of 5	191.613	78.5472	7.6e-06	fold change	-1.27					76.1661	0.0457	fold change	-1.31	36.8993	0.0046	fold change	-1.39
TMEM14C	51522	transmembrane protein 14C	3 out of 5	189.972	72.53	0.0001	fold change	-1.23	53.0448	0.0013	fold change	-1.28	64.3973	0.0212	fold change	-1.26
PCM1	5108	pericentriolar material 1	3 out of 5	189.495	70.6634	6.9e-05	fold change	-1.22					68.4594	0.0078	fold change	-1.28	50.3723	0.0009	fold change	-1.48
EIF4A2	1974	eukaryotic translation initiation factor 4A2	3 out of 5	187.856	72.53	0.001	fold change	-1.23					92.4112	0.0253	fold change	-1.42	22.9148	0.0061	fold change	-1.27
C8orf59	401466	chromosome 8 open reading frame 59	3 out of 5	185.755	72.53	0.0002	fold change	-1.23					85.2268	0.0406	fold change	-1.36	27.9985	0.0251	fold change	-1.32
MORC3	23515	MORC family CW-type zinc finger 3	3 out of 5	185.701					91.088	0.0184	fold change	-1.59	59.1506	0.0413	fold change	-1.24	35.4623	0.0099	fold change	-1.38
RPL32	6161	ribosomal protein L32	3 out of 5	184.1	79.169	8.2e-09	fold change	-1.28					61.6105	0.0446	fold change	-1.25					43.3204	0.0433	fold change	1.54
MAP3K7	6885	mitogen-activated protein kinase kinase kinase 7	3 out of 5	184.1					70.5846	0.0286	fold change	-1.36	80.5893	0.022	fold change	-1.33	32.9259	0.002	fold change	-1.36
ARAP2	116984	ArfGAP with RhoGAP domain, ankyrin repeat and PH domain 2	3 out of 5	183.399					87.6332	1.4e-05	fold change	1.53					54.4324	0.0119	fold change	-1.51	41.3332	0.0133	fold change	1.44
DDX1	1653	DEAD (Asp-Glu-Ala-Asp) box helicase 1	3 out of 5	182.755	72.53	5.2e-05	fold change	-1.23					66.1866	0.0355	fold change	-1.27	44.0381	0.0015	fold change	-1.44
NUP160	23279	nucleoporin 160kDa	3 out of 5	182.568					58.2154	0.009	fold change	-1.3	68.4594	0.0337	fold change	-1.28	55.8928	0.0133	fold change	-1.52
DCK	1633	deoxycytidine kinase	3 out of 5	182.072					80.7754	0.009	fold change	-1.44	64.3973	0.0371	fold change	-1.26	36.8993	0.0367	fold change	-1.39
COX17	10063	COX17 cytochrome c oxidase assembly homolog (S. cerevisiae)	3 out of 5	181.14	92.0387	5.1e-15	fold change	-1.53					66.1866	0.0176	fold change	-1.27	22.9148	0.0435	fold change	-1.27
OTUD4	54726	OTU domain containing 4	3 out of 5	180.398					64.3468	0.03	fold change	-1.33	80.5893	0.0256	fold change	-1.33	35.4623	0.0167	fold change	-1.38
ADD3	120	adducin 3 (gamma)	3 out of 5	180.183									97.1628	0.0372	fold change	-1.53	45.4885	0.0393	fold change	1.45	37.5313	0.0375	fold change	1.26
TRIM13	10206	tripartite motif containing 13	3 out of 5	179.81					64.3468	0.0217	fold change	-1.33	49.844	0.0422	fold change	-1.2	65.6194	0.0312	fold change	-1.59
COMMD10	51397	COMM domain containing 10	3 out of 5	179.419					80.7754	0.0159	fold change	-1.44	73.7572	0.0177	fold change	-1.3	24.8864	0.0416	fold change	-1.29
NGDN	25983	neuroguidin, EIF4E binding protein	3 out of 5	178.072	86.3931	3.6e-10	fold change	-1.4	41.8347	0.0087	fold change	-1.23	49.844	0.039	fold change	-1.2
G3BP2	9908	GTPase activating protein (SH3 domain) binding protein 2	3 out of 5	176.42					75.1236	0.028	fold change	-1.39	64.3973	0.0216	fold change	-1.26	36.8993	0.0329	fold change	-1.39
TMEM126A	84233	transmembrane protein 126A	3 out of 5	176.214	85.6516	5.5e-09	fold change	-1.38					68.4594	0.0432	fold change	-1.28	22.103	0.0337	fold change	-1.26
RPL9	6133	ribosomal protein L9	3 out of 5	175.607	74.0456	0.0225	fold change	-1.24	35.3752	0.0155	fold change	-1.2	66.1866	0.0313	fold change	-1.27
HELZ2	85441	helicase with zinc finger 2, transcriptional coactivator	3 out of 5	175.214	72.53	0.0002	fold change	1.23	72.3129	0.0018	fold change	1.37					30.3713	0.0034	fold change	1.34
GABPA	2551	GA binding protein transcription factor, alpha subunit 60kDa	3 out of 5	175.039					94.9956	0.0056	fold change	-1.69	52.0448	0.0304	fold change	-1.21	27.9985	0.0069	fold change	-1.32
MRPL35	51318	mitochondrial ribosomal protein L35	3 out of 5	174.603	85.6516	1e-09	fold change	-1.38									48.8315	0.0112	fold change	-1.47	40.12	0.0273	fold change	-1.38
SET	6418	SET nuclear oncogene	3 out of 5	174.167	70.6634	0.0003	fold change	-1.22					80.5893	0.0212	fold change	-1.33	22.9148	0.0183	fold change	-1.27
RPS15A	6210	ribosomal protein S15a	3 out of 5	173.53	72.53	0.0219	fold change	-1.23	66.7717	0.012	fold change	-1.34					34.2278	0.0077	fold change	-1.37
CNOT7	29883	CCR4-NOT transcription complex, subunit 7	3 out of 5	172.4					69.0713	0.0072	fold change	-1.35	77.5122	0.0255	fold change	-1.32	25.8168	0.0006	fold change	-1.3
EIF3E	3646	eukaryotic translation initiation factor 3, subunit E	3 out of 5	171.665	92.348	2.5e-09	fold change	-1.54					61.6105	0.0441	fold change	-1.25	17.7061	0.0394	fold change	-1.2
DEK	7913	DEK oncogene	3 out of 5	170.82	81.9457	0.0001	fold change	-1.32					68.4594	0.0371	fold change	-1.28	20.4144	0.0214	fold change	-1.24
PDE3B	5140	phosphodiesterase 3B, cGMP-inhibited	3 out of 5	170.737					69.0713	0.0026	fold change	-1.35	59.1506	0.0424	fold change	-1.24	42.5148	0.0072	fold change	-1.43
FBXO3	26273	F-box protein 3	3 out of 5	169.54					83.0468	0.0037	fold change	-1.47					34.2278	0.0049	fold change	-1.37	52.2652	0.0274	fold change	-2.43
NAPEPLD	222236	N-acyl phosphatidylethanolamine phospholipase D	3 out of 5	168.258					39.2983	0.0286	fold change	-1.22					80.7507	0.0133	fold change	-1.76	48.2095	0.0303	fold change	-1.93
ACADVL	37	acyl-CoA dehydrogenase, very long chain	3 out of 5	167.135					39.2983	0.0301	fold change	1.22					65.6194	0.0013	fold change	1.59	62.2177	0.0347	fold change	3.07
ALG13	79868	asparagine-linked glycosylation 13 homolog (S. cerevisiae)	3 out of 5	166.529	68.8051	4.8e-07	fold change	-1.21	50.5234	0.027	fold change	-1.27					47.2001	0.0027	fold change	-1.46
TIA1	7072	TIA1 cytotoxic granule-associated RNA binding protein	3 out of 5	165.49					70.5846	0.0106	fold change	-1.36	56.6149	0.0292	fold change	-1.23	38.2901	0.0006	fold change	-1.4
TAOK1	57551	TAO kinase 1	3 out of 5	165.467					39.2983	0.0473	fold change	1.22	94.4822	0.0183	fold change	-1.45	31.6867	0.0402	fold change	1.35
APAF1	317	apoptotic peptidase activating factor 1	3 out of 5	165.061					48.5616	0.0021	fold change	-1.26	68.4594	0.0471	fold change	-1.28					48.0404	0.0463	fold change	-1.92
UBE3A	7337	ubiquitin protein ligase E3A	3 out of 5	164.848	70.6634	0.0002	fold change	-1.22					66.1866	0.0438	fold change	-1.27	27.9985	0.01	fold change	-1.32
IKZF5	64376	IKAROS family zinc finger 5 (Pegasus)	3 out of 5	164.161					85.2442	0.0024	fold change	-1.49	52.0448	0.0158	fold change	-1.21	26.8723	0.0049	fold change	-1.31
CSNK1G3	1456	casein kinase 1, gamma 3	3 out of 5	163.566					87.3454	0.0128	fold change	-1.52					35.4623	0.0003	fold change	-1.38	40.7581	0.0489	fold change	1.41
SLC25A36	55186	solute carrier family 25 (pyrimidine nucleotide carrier ), member 36	3 out of 5	163.154					66.7717	0.0034	fold change	-1.34	71.496	0.0168	fold change	-1.29	24.8864	0.0378	fold change	-1.29
TCEA1	6917	transcription elongation factor A (SII), 1	3 out of 5	161.633					53.0448	0.0053	fold change	-1.28	80.5893	0.0081	fold change	-1.33	27.9985	0.0181	fold change	-1.32
BTBD1	53339	BTB (POZ) domain containing 1	3 out of 5	161.13					83.0468	0.0115	fold change	-1.47	54.207	0.0245	fold change	-1.22	23.8761	0.0022	fold change	-1.28
RWDD1	51389	RWD domain containing 1	3 out of 5	160.571	91.4261	5.5e-08	fold change	-1.51									30.3713	0.009	fold change	-1.34	38.7735	0.0276	fold change	1.32
TMED7	51014	transmembrane emp24 protein transport domain containing 7	3 out of 5	160.341					69.0713	0.0424	fold change	-1.35	64.3973	0.0046	fold change	-1.26	26.8723	0.0011	fold change	-1.31
UBA6	55236	ubiquitin-like modifier activating enzyme 6	3 out of 5	160.154									89.2507	0.0096	fold change	-1.39	34.2278	0.0142	fold change	-1.37	36.6752	0.029	fold change	-1.2
EIF2A	83939	eukaryotic translation initiation factor 2A, 65kDa	3 out of 5	159.967	72.53	0.0001	fold change	-1.23					66.1866	0.0177	fold change	-1.27	21.2508	0.0127	fold change	-1.25
SENP6	26054	SUMO1/sentrin specific peptidase 6	3 out of 5	159.531	67.1637	3.3e-05	fold change	-1.2					54.207	0.0141	fold change	-1.22					38.1601	0.0305	fold change	1.3
TMEM126B	55863	transmembrane protein 126B	3 out of 5	152.667	77.1676	9e-06	fold change	-1.26	46.3594	0.0124	fold change	-1.25					29.1402	0.0358	fold change	-1.33
MRFAP1L1	114932	Morf4 family associated protein 1-like 1	3 out of 5	152.02	83.3125	2.8e-06	fold change	-1.34	41.8347	0.0216	fold change	-1.23					26.8723	0.0137	fold change	-1.31
AP1S2	8905	adaptor-related protein complex 1, sigma 2 subunit	3 out of 5	150.034	72.53	0.0058	fold change	-1.23					59.1506	0.0448	fold change	-1.24	18.3538	0.0101	fold change	-1.21
SUB1	10923	SUB1 homolog (S. cerevisiae)	3 out of 5	147.157	75.7312	1e-05	fold change	-1.25									32.9259	0.0056	fold change	-1.36	38.5003	0.0466	fold change	1.31
SNTB2	6645	syntrophin, beta 2 (dystrophin-associated protein A1, 59kDa, basic component 2)	3 out of 5	136.924	68.8051	3.5e-06	fold change	1.21									27.9985	0.0393	fold change	-1.32	40.12	0.0239	fold change	1.38
