# Supplementary material for: Transcriptomic and Network Analysis Highlight the Association of Diabetes at Different Stages of Alzheimer’s Disease
Source: Front Neurosci. 2019 Nov 29;13:1273. doi: 10.3389/fnins.2019.01273 (PMC6895844; doi:10.3389/fnins.2019.01273)
Supplement: Supplementary file 7 [file Table_7.xlsx]

## Sheet: Supplementary Table S7
Supplementary table S7. Integrative meta-analysis of gene expression datasets from advanced AD and T2D subjects excluding the dataset from children with diabetes.
Bioset 1: GSE97760-Peripheral blood from women with advanced Alzheimer's _vs_ normal.
Bioset 2: GSE69528-Blood type 2 diabetes mellitus patients _vs_ healthy controls.
Bioset 3: GSE34198-Whole blood of patients without myocardial infarction - diabetic _vs_ no diabetes.
Bioset 4: GSE15932-PBMC from patients with diabetes mellitus _vs_ healthy controls.
Bioset 5: GSE13015-Blood from patient with Type 2 Diabetes _vs_ healthy controls- not significant genetic overlap.
The genes highlighted in yellow are the genes with the highest scores and specificity.
Gene	EntrezGene ID	Gene Description	Specificity	Overall Gene score	Score Bioset 1	p-value Bioset 1	activity type Bioset 1	activity value Bioset 1	Score Bioset 2	p-value Bioset 2	activity type Bioset 2	activity value Bioset 2	Score Bioset 3	p-value Bioset 3	activity type Bioset 3	activity value Bioset 3	Score Bioset 4	p-value Bioset 4	activity type Bioset 4	activity value Bioset 4
TSNAX	7257	translin-associated factor X	4 out of 4	298.315	77.421	3.2e-06	fold change	10.4	89.8553	0.0015	fold change	-1.57	68.4594	0.04	fold change	-1.28	62.5798	0.0049	fold change	1.57
CLEC2D	29121	C-type lectin domain family 2, member D	4 out of 4	271.385	28.3318	2.7e-07	fold change	4.65	62.4196	0.0157	fold change	-1.32	90.1323	0.0459	fold change	-1.4	90.501	0.0283	fold change	-1.98
ATM	472	ataxia telangiectasia mutated	4 out of 4	268.811	37.7242	1.5e-05	fold change	5.45	39.2983	0.0183	fold change	-1.22	94.4822	0.0453	fold change	-1.45	97.3066	0.0014	fold change	-2.44
ITGA4	3676	integrin, alpha 4 (antigen CD49D, alpha 4 subunit of VLA-4 receptor)	4 out of 4	242.023	32.8095	5e-06	fold change	5.06	87.3454	0.0133	fold change	-1.52	71.496	0.0157	fold change	-1.29	50.3723	0.0108	fold change	-1.48
RPL17	6139	ribosomal protein L17	4 out of 4	237.878	27.7283	0.0006	fold change	4.58	75.1236	0.0011	fold change	-1.39	73.7572	0.0496	fold change	-1.3	61.2693	0.0132	fold change	-1.56
AGPAT5	55326	1-acylglycerol-3-phosphate O-acyltransferase 5 (lysophosphatidic acid acyltransferase, epsilon)	4 out of 4	235.75	23.0033	7e-05	fold change	4.15	77.6482	0.0077	fold change	-1.41	83.3472	0.0338	fold change	-1.35	51.7513	0.029	fold change	-1.49
PTPN22	26191	protein tyrosine phosphatase, non-receptor type 22 (lymphoid)	4 out of 4	234.644	50.1339	6.6e-06	fold change	6.64	53.0448	0.0189	fold change	-1.28	56.6149	0.0323	fold change	-1.23	74.8503	0.015	fold change	-1.67
GABPA	2551	GA binding protein transcription factor, alpha subunit 60kDa	4 out of 4	233.224	58.1849	7e-06	fold change	7.36	94.9956	0.0056	fold change	-1.69	52.0448	0.0304	fold change	-1.21	27.9985	0.0069	fold change	-1.32
CAPRIN1	4076	cell cycle associated protein 1	4 out of 4	225.016	17.6775	3.8e-05	fold change	3.57	80.7754	0.0192	fold change	-1.44	49.844	0.0321	fold change	-1.2	76.7189	0.0004	fold change	-1.69
SP4	6671	Sp4 transcription factor	4 out of 4	222.395	16.4826	3e-07	fold change	3.44	75.1236	0.0001	fold change	-1.39	77.5122	0.0378	fold change	-1.32	53.2765	0.0086	fold change	-1.5
DCK	1633	deoxycytidine kinase	4 out of 4	218.699	36.6268	0.0001	fold change	5.35	80.7754	0.009	fold change	-1.44	64.3973	0.0371	fold change	-1.26	36.8993	0.0367	fold change	-1.39
CCNC	892	cyclin C	4 out of 4	216.071	24.2296	2e-06	fold change	4.26	90.5453	0.0099	fold change	-1.58	64.3973	0.0367	fold change	-1.26	36.8993	0.0082	fold change	-1.39
CD2AP	23607	CD2-associated protein	4 out of 4	215.491	22.9415	4.9e-06	fold change	4.14	58.2154	0.0329	fold change	-1.3	61.6105	0.0082	fold change	-1.25	72.7241	0.0119	fold change	-1.65
PRPF4B	8899	PRP4 pre-mRNA processing factor 4 homolog B (yeast)	4 out of 4	214.284	20.7759	6.5e-06	fold change	3.92	83.0468	0.0068	fold change	-1.47	52.0448	0.0267	fold change	-1.21	58.416	0.0011	fold change	-1.54
PPM1A	5494	protein phosphatase, Mg2+/Mn2+ dependent, 1A	4 out of 4	211.042	10.9602	0.001	fold change	2.74	98.3342	0.0048	fold change	-1.97	82.0371	0.0099	fold change	-1.34	19.7106	0.043	fold change	-1.23
MAP3K7	6885	mitogen-activated protein kinase kinase kinase 7	4 out of 4	210.189	26.0896	0.0128	fold change	4.43	70.5846	0.0286	fold change	-1.36	80.5893	0.022	fold change	-1.33	32.9259	0.002	fold change	-1.36
MORC3	23515	MORC family CW-type zinc finger 3	4 out of 4	209.93	24.2296	4.2e-07	fold change	4.26	91.088	0.0184	fold change	-1.59	59.1506	0.0413	fold change	-1.24	35.4623	0.0099	fold change	-1.38
ATAD1	84896	ATPase family, AAA domain containing 1	4 out of 4	201.476	50.8306	2.4e-08	fold change	6.69	41.8347	0.034	fold change	-1.23	61.6105	0.0191	fold change	-1.25	47.2001	0.0047	fold change	-1.46
DNAJB14	79982	DnaJ (Hsp40) homolog, subfamily B, member 14	4 out of 4	199.232	45.0471	1.3e-07	fold change	6.15	35.3752	0.0455	fold change	-1.2	83.3472	0.0237	fold change	-1.35	35.4623	0.0005	fold change	-1.38
OTUD4	54726	OTU domain containing 4	4 out of 4	194.976	14.5776	0.0001	fold change	3.22	64.3468	0.03	fold change	-1.33	80.5893	0.0256	fold change	-1.33	35.4623	0.0167	fold change	-1.38
TIA1	7072	TIA1 cytotoxic granule-associated RNA binding protein	4 out of 4	194.375	28.8859	1.1e-06	fold change	4.71	70.5846	0.0106	fold change	-1.36	56.6149	0.0292	fold change	-1.23	38.2901	0.0006	fold change	-1.4
NUP160	23279	nucleoporin 160kDa	4 out of 4	192.332	9.76477	1.3e-05	fold change	2.58	58.2154	0.009	fold change	-1.3	68.4594	0.0337	fold change	-1.28	55.8928	0.0133	fold change	-1.52
BBS10	79738	Bardet-Biedl syndrome 10	4 out of 4	191.034	38.231	0.0002	fold change	5.49	69.0713	0.0074	fold change	-1.35	52.0448	0.0075	fold change	-1.21	31.6867	0.0413	fold change	-1.35
NUDT21	11051	nudix (nucleoside diphosphate linked moiety X)-type motif 21	4 out of 4	188.581	31.0708	3.5e-05	fold change	4.91	50.5234	0.0141	fold change	-1.27	56.6149	0.0432	fold change	-1.23	50.3723	0.0117	fold change	-1.48
AKAP11	11215	A kinase (PRKA) anchor protein 11	4 out of 4	187.535	28.5318	1.1e-05	fold change	4.67	48.5616	0.0082	fold change	-1.26	61.6105	0.0218	fold change	-1.25	48.8315	0.0149	fold change	-1.47
BCLAF1	9774	BCL2-associated transcription factor 1	4 out of 4	186.392	17.0838	1.9e-05	fold change	3.51	75.1236	0.0132	fold change	-1.39	66.1866	0.0207	fold change	-1.27	27.9985	0.0275	fold change	-1.32
SLC25A36	55186	solute carrier family 25 (pyrimidine nucleotide carrier ), member 36	4 out of 4	184.742	21.5875	4.8e-06	fold change	4	66.7717	0.0034	fold change	-1.34	71.496	0.0168	fold change	-1.29	24.8864	0.0378	fold change	-1.29
MIB1	57534	mindbomb E3 ubiquitin protein ligase 1	4 out of 4	184.43	41.0728	4.7e-07	fold change	5.74	35.3752	0.0093	fold change	-1.2	59.1506	0.0051	fold change	-1.24	48.8315	0.017	fold change	-1.47
CNOT7	29883	CCR4-NOT transcription complex, subunit 7	4 out of 4	183.923	11.5226	0.0001	fold change	2.82	69.0713	0.0072	fold change	-1.35	77.5122	0.0255	fold change	-1.32	25.8168	0.0006	fold change	-1.3
BTBD1	53339	BTB (POZ) domain containing 1	4 out of 4	182.064	20.9344	0.0019	fold change	3.94	83.0468	0.0115	fold change	-1.47	54.207	0.0245	fold change	-1.22	23.8761	0.0022	fold change	-1.28
PDE3B	5140	phosphodiesterase 3B, cGMP-inhibited	4 out of 4	181.966	11.2294	0.001	fold change	2.78	69.0713	0.0026	fold change	-1.35	59.1506	0.0424	fold change	-1.24	42.5148	0.0072	fold change	-1.43
STAG2	10735	stromal antigen 2	4 out of 4	180.913	41.9706	2.4e-06	fold change	5.8	53.0448	0.0052	fold change	-1.28	66.1866	0.0477	fold change	-1.27	19.7106	0.0293	fold change	-1.23
MED23	9439	mediator complex subunit 23	4 out of 4	173.04	20.9344	0.0003	fold change	3.94	37.3779	0.0064	fold change	-1.21	73.7572	0.0221	fold change	-1.3	40.9702	0.0014	fold change	-1.42
TCEA1	6917	transcription elongation factor A (SII), 1	4 out of 4	173.012	11.3792	7.5e-07	fold change	2.8	53.0448	0.0053	fold change	-1.28	80.5893	0.0081	fold change	-1.33	27.9985	0.0181	fold change	-1.32
SOCS4	122809	suppressor of cytokine signaling 4	4 out of 4	171.698	18.266	2e-06	fold change	3.64	41.8347	0.0397	fold change	-1.23	64.3973	0.0283	fold change	-1.26	47.2001	0.0024	fold change	-1.46
RPS6KA3	6197	ribosomal protein S6 kinase, 90kDa, polypeptide 3	4 out of 4	169.093	13.8996	1.3e-05	fold change	3.14	84.0986	0.0004	fold change	-1.48	49.844	0.0239	fold change	-1.2	21.2508	0.0415	fold change	-1.25
EIF3J	8669	eukaryotic translation initiation factor 3, subunit J	4 out of 4	163.09	11.2938	0.0002	fold change	2.79	39.2983	0.0292	fold change	-1.22	68.4594	0.0131	fold change	-1.28	44.0381	0.0015	fold change	-1.44
ZNF654	55279	zinc finger protein 654	4 out of 4	162.818	14.7994	3.4e-05	fold change	3.25	73.8705	0.0023	fold change	-1.38	52.0448	0.023	fold change	-1.21	22.103	0.0078	fold change	-1.26
TBC1D9	23158	TBC1 domain family, member 9 (with GRAM domain)	4 out of 4	160.374	26.6139	0.0004	fold change	4.48	37.3779	0.0288	fold change	-1.21	71.496	0.0458	fold change	-1.29	24.8864	0.047	fold change	-1.29
RYK	6259	receptor-like tyrosine kinase	4 out of 4	160.081	16.1873	8.1e-06	fold change	3.41	48.5616	0.0077	fold change	-1.26	68.4594	0.0141	fold change	-1.28	26.8723	0.0043	fold change	-1.31
TNPO1	3842	transportin 1	4 out of 4	156.94	16.3876	4.1e-05	fold change	3.43	53.0448	0.0024	fold change	-1.28	52.0448	0.0241	fold change	-1.21	35.4623	0.0036	fold change	-1.38
MORF4L2	9643	mortality factor 4 like 2	4 out of 4	152.72	10.8106	9.5e-05	fold change	2.72	55.3079	0.0117	fold change	-1.29	66.1866	0.0094	fold change	-1.27	20.4144	0.0083	fold change	-1.24
GNA13	10672	guanine nucleotide binding protein (G protein), alpha 13	4 out of 4	149.815	10.2168	0.0001	fold change	2.64	39.2983	0.0122	fold change	-1.22	80.5893	0.0185	fold change	-1.33	19.7106	0.0046	fold change	-1.23
HERC4	26091	HECT and RLD domain containing E3 ubiquitin protein ligase 4	4 out of 4	149.166	13.4493	6.9e-05	fold change	3.08	41.8347	0.0286	fold change	-1.23	49.844	0.0393	fold change	-1.2	44.0381	0.0328	fold change	-1.44
NMD3	51068	NMD3 homolog (S. cerevisiae)	4 out of 4	145.735	26.969	2.6e-05	fold change	4.51	41.8347	0.0378	fold change	-1.23	52.0448	0.0266	fold change	-1.21	24.8864	0.0004	fold change	-1.29
AP5M1	55745	adaptor-related protein complex 5, mu 1 subunit	4 out of 4	132.293	10.4347	3.8e-05	fold change	2.67	41.8347	0.0006	fold change	-1.23	54.207	0.0303	fold change	-1.22	25.8168	0.0274	fold change	-1.3
LRRN3	54674	leucine rich repeat neuronal 3	3 out of 4	283.316					95.6791	0.0121	fold change	-1.72	97.335	0.0031	fold change	-1.54	90.3016	0.0487	fold change	-1.97
MAP7	9053	microtubule-associated protein 7	3 out of 4	228.979					86.0733	3.2e-05	fold change	-1.5	66.1866	0.0201	fold change	-1.27	76.7189	0.0294	fold change	-1.69
MBNL3	55796	muscleblind-like splicing regulator 3	3 out of 4	221.424					79.5659	0.006	fold change	-1.43	80.5893	0.041	fold change	-1.33	61.2693	0.004	fold change	-1.56
SNCA	6622	synuclein, alpha (non A4 component of amyloid precursor)	3 out of 4	210.436	37.9291	0.0003	fold change	-5.47	89.8553	0.0414	fold change	-1.57					82.6515	0.0447	fold change	-1.79
CHI3L1	1116	chitinase 3-like 1 (cartilage glycoprotein-39)	3 out of 4	199.571	15.6211	0.0047	fold change	-3.35	87.6332	0.0194	fold change	-1.53					96.3168	0.0029	fold change	2.3
BTAF1	9044	BTAF1 RNA polymerase II, B-TFIID transcription factor-associated, 170kDa (Mot1 homolog, S. cerevisiae)	3 out of 4	198.64	47.7943	7.4e-08	fold change	6.45					85.2268	0.0282	fold change	-1.36	65.6194	0.0003	fold change	-1.59
ENPP4	22875	ectonucleotide pyrophosphatase/phosphodiesterase 4 (putative)	3 out of 4	196.646	29.621	9.5e-09	fold change	4.78					77.5122	0.042	fold change	-1.32	89.5127	0.029	fold change	-1.94
RABGGTB	5876	Rab geranylgeranyltransferase, beta subunit	3 out of 4	195.865	68.6351	6.5e-07	fold change	8.79					61.6105	0.0499	fold change	-1.25	65.6194	0.0043	fold change	-1.59
PSIP1	11168	PC4 and SFRS1 interacting protein 1	3 out of 4	194.996	95.4035	4.9e-09	fold change	26.8					80.5893	0.0272	fold change	-1.33	19.0036	0.0315	fold change	-1.22
UFM1	51569	ubiquitin-fold modifier 1	3 out of 4	194.324	63.7902	2.2e-06	fold change	8.13	64.3468	0.0084	fold change	-1.33	66.1866	0.0332	fold change	-1.27
MST4	51765	serine/threonine protein kinase MST4	3 out of 4	194.282	43.1734	2.7e-06	fold change	5.94	69.0713	0.0021	fold change	-1.35	82.0371	0.0132	fold change	-1.34
CASD1	64921	CAS1 domain containing 1	3 out of 4	192.863	65.8692	1.2e-05	fold change	8.42	53.0448	0.0031	fold change	-1.28					73.9492	0.0253	fold change	-1.66
CCDC91	55297	coiled-coil domain containing 91	3 out of 4	192.176	65.1423	0.0005	fold change	8.32					73.7572	0.0158	fold change	-1.3	53.2765	0.0126	fold change	-1.5
SUMO2	6613	SMT3 suppressor of mif two 3 homolog 2 (S. cerevisiae)	3 out of 4	191.083	11.0327	0.0007	fold change	2.75	80.7754	0.0028	fold change	-1.44	99.2753	0.0301	fold change	-1.67
SRSF1	6426	serine/arginine-rich splicing factor 1	3 out of 4	190.993	38.791	4e-08	fold change	5.54					83.3472	0.0424	fold change	-1.35	68.8544	0.0009	fold change	-1.62
FGFR1OP2	26127	FGFR1 oncogene partner 2	3 out of 4	189.724	54.1641	3.1e-06	fold change	6.96					61.6105	0.0043	fold change	-1.25	73.9492	0.0029	fold change	-1.66
TRAT1	50852	T cell receptor associated transmembrane adaptor 1	3 out of 4	188.864	18.4547	0.0001	fold change	3.66	96.4599	0.0054	fold change	-1.74					73.9492	0.0469	fold change	-1.66
RRAS2	22800	related RAS viral (r-ras) oncogene homolog 2	3 out of 4	188.558	49.5835	5.4e-06	fold change	6.59	46.3594	0.0172	fold change	-1.25					92.6149	0.0195	fold change	-2.07
FAM210B	116151	family with sequence similarity 210, member B	3 out of 4	187.206	54.2405	0.0001	fold change	-6.97					98.7381	0.0302	fold change	-1.63	34.2278	0.0085	fold change	-1.37
CHORDC1	26973	cysteine and histidine-rich domain (CHORD) containing 1	3 out of 4	186.316	47.1778	1.1e-05	fold change	6.39	62.4196	0.0021	fold change	-1.32					76.7189	0.0156	fold change	-1.69
SGPP1	81537	sphingosine-1-phosphate phosphatase 1	3 out of 4	185.462	19.1018	8.6e-05	fold change	3.73					92.4112	0.0022	fold change	-1.42	73.9492	0.0053	fold change	-1.66
RRM2B	50484	ribonucleotide reductase M2 B (TP53 inducible)	3 out of 4	184.804	30.5517	7.5e-06	fold change	4.86	89.8553	0.0073	fold change	-1.57	64.3973	0.0456	fold change	-1.26
MAT2B	27430	methionine adenosyltransferase II, beta	3 out of 4	184.239	27.7283	9.5e-07	fold change	4.58	92.1133	0.0438	fold change	-1.6	64.3973	0.03	fold change	-1.26
STX7	8417	syntaxin 7	3 out of 4	183.694	44.8893	2.7e-06	fold change	6.12	58.2154	0.0177	fold change	-1.3	80.5893	0.0482	fold change	-1.33
FAM18B1	51030	family with sequence similarity 18, member B1	3 out of 4	183.601	29.8977	4.2e-05	fold change	4.8	85.2442	0.0095	fold change	-1.49	68.4594	0.0399	fold change	-1.28
TRMT13	54482	tRNA methyltransferase 13 homolog (S. cerevisiae)	3 out of 4	183.489	56.5982	5e-06	fold change	7.2	37.3779	0.0268	fold change	-1.21					89.5127	0.0095	fold change	-1.94
MANEA	79694	mannosidase, endo-alpha	3 out of 4	181.755	39.9409	3.6e-07	fold change	5.63	62.4196	0.021	fold change	-1.32					79.3941	0.0039	fold change	-1.73
SCOC	60592	short coiled-coil protein	3 out of 4	181.462	56.8919	5.5e-06	fold change	7.23	43.9808	0.0139	fold change	-1.24	80.5893	0.0073	fold change	-1.33
ZNF644	84146	zinc finger protein 644	3 out of 4	181.228	47.1489	1.6e-08	fold change	6.38					68.4594	0.0066	fold change	-1.28	65.6194	0.0029	fold change	-1.59
PTPN11	5781	protein tyrosine phosphatase, non-receptor type 11	3 out of 4	181.179	79.4231	0.0002	fold change	-11					73.7572	0.0135	fold change	-1.3	22.9148	0.022	fold change	-1.27
ARL5A	26225	ADP-ribosylation factor-like 5A	3 out of 4	180.841	56.5982	5.8e-06	fold change	7.2	73.8705	0.0109	fold change	-1.38					50.3723	0.0034	fold change	-1.48
SCML1	6322	sex comb on midleg-like 1 (Drosophila)	3 out of 4	180.808	37.9291	5.5e-05	fold change	5.47	95.6791	0.0005	fold change	-1.72					47.2001	0.0191	fold change	-1.46
CLIP4	79745	CAP-GLY domain containing linker protein family, member 4	3 out of 4	180.283	47.4401	1.4e-06	fold change	6.42	79.5659	0.0354	fold change	-1.43					53.2765	0.0053	fold change	-1.5
TRIM13	10206	tripartite motif containing 13	3 out of 4	179.81					64.3468	0.0217	fold change	-1.33	49.844	0.0422	fold change	-1.2	65.6194	0.0312	fold change	-1.59
ABCB10	23456	ATP-binding cassette, sub-family B (MDR/TAP), member 10	3 out of 4	179.8	27.4019	6.7e-05	fold change	4.55					86.7784	0.0159	fold change	-1.37	65.6194	0.0076	fold change	-1.59
HIGD1A	25994	HIG1 hypoxia inducible domain family, member 1A	3 out of 4	179.482					76.5849	0.0036	fold change	-1.4	73.7572	0.0257	fold change	-1.3	29.1402	0.0106	fold change	-1.33
COMMD10	51397	COMM domain containing 10	3 out of 4	179.419					80.7754	0.0159	fold change	-1.44	73.7572	0.0177	fold change	-1.3	24.8864	0.0416	fold change	-1.29
MAP4K5	11183	mitogen-activated protein kinase kinase kinase kinase 5	3 out of 4	179.147	33.702	5.7e-07	fold change	5.12					71.496	0.0322	fold change	-1.29	73.9492	0.009	fold change	-1.66
SLC5A3	6526	solute carrier family 5 (sodium/myo-inositol cotransporter), member 3	3 out of 4	179.127	27.5296	1.1e-06	fold change	4.56	77.6482	0.0139	fold change	1.41					73.9492	0.0037	fold change	-1.66
LTN1	26046	listerin E3 ubiquitin protein ligase 1	3 out of 4	178.786	28.8859	0.0007	fold change	4.71	88.2893	0.0051	fold change	-1.54	61.6105	0.0098	fold change	-1.25
CLEC7A	64581	C-type lectin domain family 7, member A	3 out of 4	178.736	23.5752	8.1e-05	fold change	4.21	77.6482	0.0432	fold change	-1.41	77.5122	0.0287	fold change	-1.32
CNIH	10175	cornichon homolog (Drosophila)	3 out of 4	178.056	12.5731	1e-05	fold change	2.97	93.9867	0.0053	fold change	-1.66	71.496	0.0301	fold change	-1.29
PLEKHF2	79666	pleckstrin homology domain containing, family F (with FYVE domain) member 2	3 out of 4	177.301	35.1035	1.2e-06	fold change	5.24	83.0468	0.0108	fold change	-1.47	59.1506	0.036	fold change	-1.24
ASF1A	25842	ASF1 anti-silencing function 1 homolog A (S. cerevisiae)	3 out of 4	176.789	13.2727	0.0005	fold change	3.06					76.1661	0.0322	fold change	-1.31	87.35	0.0052	fold change	-1.87
G3BP2	9908	GTPase activating protein (SH3 domain) binding protein 2	3 out of 4	176.42					75.1236	0.028	fold change	-1.39	64.3973	0.0216	fold change	-1.26	36.8993	0.0329	fold change	-1.39
UBE3A	7337	ubiquitin protein ligase E3A	3 out of 4	175.802	81.6167	9.9e-07	fold change	11.7					66.1866	0.0438	fold change	-1.27	27.9985	0.01	fold change	-1.32
SLC4A7	9497	solute carrier family 4, sodium bicarbonate cotransporter, member 7	3 out of 4	174.547	42.6934	4.2e-06	fold change	5.89	70.5846	0.0198	fold change	-1.36					61.2693	0.0257	fold change	-1.56
ABCE1	6059	ATP-binding cassette, sub-family E (OABP), member 1	3 out of 4	173.456	10.8764	4.7e-06	fold change	2.73					80.5893	0.0478	fold change	-1.33	81.9901	0.002	fold change	-1.78
MEX3C	51320	mex-3 homolog C (C. elegans)	3 out of 4	171.486	52.0709	4.8e-07	fold change	6.79	37.3779	0.0188	fold change	-1.21	82.0371	0.044	fold change	-1.34
CMPK1	51727	cytidine monophosphate (UMP-CMP) kinase 1, cytosolic	3 out of 4	171.454	44.8109	6.7e-05	fold change	6.11					91.181	0.0376	fold change	-1.41	35.4623	0.021	fold change	-1.38
ZRANB2	9406	zinc finger, RAN-binding domain containing 2	3 out of 4	171.212	55.7358	0.0013	fold change	7.1					54.207	0.0201	fold change	-1.22	61.2693	0.0027	fold change	-1.56
TMEM106B	54664	transmembrane protein 106B	3 out of 4	171.202	29.5072	2.6e-05	fold change	4.77	77.6482	0.0015	fold change	-1.41					64.0467	0.0158	fold change	-1.58
SPOPL	339745	speckle-type POZ protein-like	3 out of 4	170.658	19.5491	3.5e-06	fold change	3.78	69.0713	0.0056	fold change	-1.35	82.0371	0.0461	fold change	-1.34
MXI1	4601	MAX interactor 1	3 out of 4	170.339	23.8683	0.0001	fold change	-4.23	89.8553	0.0152	fold change	-1.57	56.6149	0.0356	fold change	-1.23
SMARCAD1	56916	SWI/SNF-related, matrix-associated actin-dependent regulator of chromatin, subfamily a, containing DEAD/H box 1	3 out of 4	168.817	61.1008	4.6e-05	fold change	7.73	50.5234	0.0051	fold change	-1.27					57.1932	0.0105	fold change	-1.53
TCP1	6950	t-complex 1	3 out of 4	168.748	23.5752	9.3e-06	fold change	4.21	80.7754	0.0128	fold change	-1.44	64.3973	0.0208	fold change	-1.26
PURA	5813	purine-rich element binding protein A	3 out of 4	168.155	12.5219	6.3e-06	fold change	2.96					86.7784	0.0381	fold change	-1.37	68.8544	0.0011	fold change	-1.62
BUB3	9184	budding uninhibited by benzimidazoles 3 homolog (yeast)	3 out of 4	167.169	15.3987	2.9e-06	fold change	3.32					85.2268	0.0376	fold change	-1.36	66.5433	0.0029	fold change	-1.6
PRNP	5621	prion protein	3 out of 4	166.973	16.8699	0.0002	fold change	3.48	81.6433	0.0154	fold change	-1.45	68.4594	0.017	fold change	-1.28
LRRK2	120892	leucine-rich repeat kinase 2	3 out of 4	166.754	9.99604	3.3e-05	fold change	2.61	64.3468	0.0387	fold change	-1.33	92.4112	0.0422	fold change	-1.42
IREB2	3658	iron-responsive element binding protein 2	3 out of 4	166.459	10.5857	0.0004	fold change	2.69	96.723	0.0006	fold change	-1.75	59.1506	0.01	fold change	-1.24
ADO	84890	2-aminoethanethiol (cysteamine) dioxygenase	3 out of 4	166.359	23.2611	5.5e-05	fold change	4.18					83.3472	0.0069	fold change	-1.35	59.7507	0.0063	fold change	-1.55
COMMD8	54951	COMM domain containing 8	3 out of 4	165.97	19.3863	0.0004	fold change	3.76	69.0713	0.0066	fold change	-1.35	77.5122	0.0228	fold change	-1.32
NEK7	140609	NIMA (never in mitosis gene a)-related kinase 7	3 out of 4	165.48	9.43028	0.0016	fold change	2.53	96.8992	0.0053	fold change	-1.77	59.1506	0.0488	fold change	-1.24
TAOK1	57551	TAO kinase 1	3 out of 4	165.467					39.2983	0.0473	fold change	1.22	94.4822	0.0183	fold change	-1.45	31.6867	0.0402	fold change	1.35
ARAP2	116984	ArfGAP with RhoGAP domain, ankyrin repeat and PH domain 2	3 out of 4	165.327	23.2611	4.9e-06	fold change	4.18	87.6332	1.4e-05	fold change	1.53					54.4324	0.0119	fold change	-1.51
GOLT1B	51026	golgi transport 1B	3 out of 4	164.282	25.5006	1.6e-05	fold change	4.38					77.5122	0.0323	fold change	-1.32	61.2693	0.0003	fold change	-1.56
IKZF5	64376	IKAROS family zinc finger 5 (Pegasus)	3 out of 4	164.161					85.2442	0.0024	fold change	-1.49	52.0448	0.0158	fold change	-1.21	26.8723	0.0049	fold change	-1.31
CCNT2	905	cyclin T2	3 out of 4	163.695	50.596	0.0004	fold change	6.68	70.5846	0.0189	fold change	-1.36					42.5148	0.0022	fold change	-1.43
TMF1	7110	TATA element modulatory factor 1	3 out of 4	163.361	58.097	4.4e-05	fold change	7.35	78.392	0.0055	fold change	-1.42					26.8723	0.041	fold change	-1.31
ZNF33A	7581	zinc finger protein 33A	3 out of 4	162.927	21.9452	3.9e-06	fold change	4.04	76.5849	0.0006	fold change	-1.4	64.3973	0.0103	fold change	-1.26
BIRC3	330	baculoviral IAP repeat containing 3	3 out of 4	161.531	21.3179	1.6e-07	fold change	3.98					76.1661	0.0347	fold change	-1.31	64.0467	0.0101	fold change	-1.58
ANKDD1A	348094	ankyrin repeat and death domain containing 1A	3 out of 4	160.867	26.4854	2.7e-05	fold change	-4.47	58.2154	0.05	fold change	1.3	76.1661	0.0179	fold change	-1.31
RRBP1	6238	ribosome binding protein 1 homolog 180kDa (dog)	3 out of 4	160.751	31.7384	0.0003	fold change	4.97	92.1133	0.0038	fold change	1.6					36.8993	0.0266	fold change	1.39
CSNK1G3	1456	casein kinase 1, gamma 3	3 out of 4	160.532	37.7242	1.3e-06	fold change	5.45	87.3454	0.0128	fold change	-1.52					35.4623	0.0003	fold change	-1.38
TMED7	51014	transmembrane emp24 protein transport domain containing 7	3 out of 4	160.341					69.0713	0.0424	fold change	-1.35	64.3973	0.0046	fold change	-1.26	26.8723	0.0011	fold change	-1.31
MTDH	92140	metadherin	3 out of 4	160.305	36.6268	4.4e-06	fold change	5.35					86.7784	0.012	fold change	-1.37	36.8993	0.0041	fold change	-1.39
CREB1	1385	cAMP responsive element binding protein 1	3 out of 4	159.522					48.5616	0.0153	fold change	-1.26	80.5893	0.004	fold change	-1.33	30.3713	0.0375	fold change	-1.34
CNTNAP2	26047	contactin associated protein-like 2	3 out of 4	159.335	28.8859	0.0229	fold change	4.71	97.5229	0.0066	fold change	-1.82					32.9259	0.0212	fold change	-1.36
GNG2	54331	guanine nucleotide binding protein (G protein), gamma 2	3 out of 4	159.313	13.2727	0.0012	fold change	3.06	81.6433	0.0239	fold change	-1.45	64.3973	0.0459	fold change	-1.26
IBTK	25998	inhibitor of Bruton agammaglobulinemia tyrosine kinase	3 out of 4	159.246	22.027	1.9e-05	fold change	4.05					88.3876	0.0276	fold change	-1.38	48.8315	0.0139	fold change	-1.47
RRP15	51018	ribosomal RNA processing 15 homolog (S. cerevisiae)	3 out of 4	159.125	24.108	1.4e-05	fold change	4.25					59.1506	0.0395	fold change	-1.24	75.8668	0.0086	fold change	-1.68
ADD3	120	adducin 3 (gamma)	3 out of 4	158.583	15.9321	0.0002	fold change	3.38					97.1628	0.0372	fold change	-1.53	45.4885	0.0393	fold change	1.45
MATR3	9782	matrin 3	3 out of 4	157.216	39.9409	1.5e-06	fold change	5.63	83.0468	0.0224	fold change	-1.47					34.2278	0.021	fold change	-1.37
FBXO7	25793	F-box protein 7	3 out of 4	156.975	31.1843	9.3e-06	fold change	-4.92	97.7919	0.0071	fold change	-1.9					27.9985	0.0355	fold change	-1.32
CCAR1	55749	cell division cycle and apoptosis regulator 1	3 out of 4	156.69	25.9748	4.8e-05	fold change	4.42					85.2268	0.0421	fold change	-1.36	45.4885	0.0019	fold change	-1.45
USP15	9958	ubiquitin specific peptidase 15	3 out of 4	156.575	16.4826	3.7e-06	fold change	3.44					77.5122	0.027	fold change	-1.32	62.5798	0.0331	fold change	1.57
C9orf85	138241	chromosome 9 open reading frame 85	3 out of 4	156.49	31.9497	2.8e-06	fold change	4.99	53.0448	0.0009	fold change	-1.28	71.496	0.0102	fold change	-1.29
CSF2RA	1438	colony stimulating factor 2 receptor, alpha, low-affinity (granulocyte-macrophage)	3 out of 4	156.478					43.9808	0.0133	fold change	-1.24	68.4594	0.0373	fold change	-1.28	44.0381	0.0297	fold change	1.44
ADSS	159	adenylosuccinate synthase	3 out of 4	156.381					66.7717	0.0167	fold change	-1.34	61.6105	0.0164	fold change	-1.25	27.9985	0.0095	fold change	-1.32
FNDC3A	22862	fibronectin type III domain containing 3A	3 out of 4	156.18	26.969	3.7e-07	fold change	4.51	53.0448	0.0424	fold change	-1.28	76.1661	0.0282	fold change	-1.31
CCDC132	55610	coiled-coil domain containing 132	3 out of 4	155.904	64.0566	6.2e-06	fold change	8.16	46.3594	0.0299	fold change	-1.25					45.4885	0.0006	fold change	-1.45
ZC3H14	79882	zinc finger CCCH-type containing 14	3 out of 4	155.434	12.5219	7.5e-06	fold change	2.96	81.6433	0.0026	fold change	-1.45					61.2693	0.0015	fold change	-1.56
PKIA	5569	protein kinase (cAMP-dependent, catalytic) inhibitor alpha	3 out of 4	154.729					72.3129	0.012	fold change	-1.37	52.0448	0.0359	fold change	-1.21	30.3713	0.0168	fold change	-1.34
ACADM	34	acyl-CoA dehydrogenase, C-4 to C-12 straight chain	3 out of 4	154.482	18.1452	2.3e-05	fold change	3.63					73.7572	0.0444	fold change	-1.3	62.5798	0.0117	fold change	-1.57
LUC7L3	51747	LUC7-like 3 (S. cerevisiae)	3 out of 4	154.211	27.5296	3.5e-06	fold change	4.56					93.7559	0.0275	fold change	-1.44	32.9259	0.0013	fold change	-1.36
CCDC126	90693	coiled-coil domain containing 126	3 out of 4	152.324	31.0708	3.8e-07	fold change	4.91	92.1133	3.2e-05	fold change	-1.6					29.1402	0.0493	fold change	-1.33
WTAP	9589	Wilms tumor 1 associated protein	3 out of 4	151.987	31.8701	2.9e-05	fold change	4.98	46.3594	0.018	fold change	-1.25	73.7572	0.0392	fold change	-1.3
CROT	54677	carnitine O-octanoyltransferase	3 out of 4	151.932	63.0573	0.0011	fold change	-8.04	66.7717	0.0038	fold change	1.34					22.103	0.0065	fold change	-1.26
MZT1	440145	mitotic spindle organizing protein 1	3 out of 4	149.951	63.7373	2.2e-05	fold change	8.11	58.2154	0.0051	fold change	-1.3					27.9985	0.0254	fold change	-1.32
ALS2	57679	amyotrophic lateral sclerosis 2 (juvenile)	3 out of 4	149.505	45.6905	6.1e-07	fold change	6.22					56.6149	0.0497	fold change	-1.23	47.2001	0.0061	fold change	-1.46
CEP350	9857	centrosomal protein 350kDa	3 out of 4	149.185	38.791	5e-07	fold change	5.54					76.1661	0.029	fold change	-1.31	34.2278	0.0135	fold change	-1.37
SACM1L	22908	SAC1 suppressor of actin mutations 1-like (yeast)	3 out of 4	149.185	11.0327	0.0002	fold change	2.75					95.637	0.0321	fold change	-1.47	42.5148	0.0099	fold change	-1.43
UHMK1	127933	U2AF homology motif (UHM) kinase 1	3 out of 4	148.733	33.702	5.5e-05	fold change	5.12					56.6149	0.042	fold change	-1.23	58.416	0.0398	fold change	-1.54
PNISR	25957	PNN-interacting serine/arginine-rich protein	3 out of 4	148.347	25.7313	0.0001	fold change	4.4					88.3876	0.0453	fold change	-1.38	34.2278	0.0313	fold change	-1.37
TSEN15	116461	tRNA splicing endonuclease 15 homolog (S. cerevisiae)	3 out of 4	147.234	17.5844	0.0025	fold change	3.56					73.7572	0.0294	fold change	-1.3	55.8928	0.0487	fold change	-1.52
DYRK2	8445	dual-specificity tyrosine-(Y)-phosphorylation regulated kinase 2	3 out of 4	146.327	18.3709	6.9e-06	fold change	3.65	48.5616	0.0125	fold change	-1.26					79.3941	0.0066	fold change	-1.73
TRAPPC11	60684	trafficking protein particle complex 11	3 out of 4	146.042					70.5846	0.0142	fold change	-1.36	54.207	0.0319	fold change	-1.22	21.2508	0.0166	fold change	-1.25
C8orf59	401466	chromosome 8 open reading frame 59	3 out of 4	146.035	32.8095	3.2e-06	fold change	5.06					85.2268	0.0406	fold change	-1.36	27.9985	0.0251	fold change	-1.32
IMPA1	3612	inositol(myo)-1(or 4)-monophosphatase 1	3 out of 4	145.385	39.9409	2.1e-07	fold change	5.63					73.7572	0.0475	fold change	-1.3	31.6867	0.0364	fold change	-1.35
SP3	6670	Sp3 transcription factor	3 out of 4	145.379	10.2168	0.0006	fold change	2.64	43.9808	0.0161	fold change	-1.24	91.181	0.022	fold change	-1.41
ATXN3	4287	ataxin 3	3 out of 4	144.685	25.6196	2.9e-06	fold change	4.39	80.7754	0.0083	fold change	1.44					38.2901	0.0232	fold change	-1.4
MAGT1	84061	magnesium transporter 1	3 out of 4	143.86	28.0013	4.8e-07	fold change	4.61					93.7559	0.029	fold change	-1.44	22.103	0.0237	fold change	-1.26
UBE2W	55284	ubiquitin-conjugating enzyme E2W (putative)	3 out of 4	143.756	33.4961	2.3e-06	fold change	5.11	58.2154	0.011	fold change	-1.3	52.0448	0.0363	fold change	-1.21
DDX21	9188	DEAD (Asp-Glu-Ala-Asp) box helicase 21	3 out of 4	143.72					39.2983	0.0441	fold change	-1.22	71.496	0.0306	fold change	-1.29	32.9259	0.043	fold change	-1.36
AGL	178	amylo-alpha-1, 6-glucosidase, 4-alpha-glucanotransferase	3 out of 4	143.442	45.9086	8.5e-06	fold change	6.26					52.0448	0.0055	fold change	-1.21	45.4885	0.0022	fold change	-1.45
TIPRL	261726	TIP41, TOR signaling pathway regulator-like (S. cerevisiae)	3 out of 4	143.438					39.2983	0.0225	fold change	-1.22	82.0371	0.0061	fold change	-1.34	22.103	0.0308	fold change	-1.26
SF3B1	23451	splicing factor 3b, subunit 1, 155kDa	3 out of 4	143.243	39.4079	4.8e-05	fold change	5.59	35.3752	0.001	fold change	-1.2	68.4594	0.0249	fold change	-1.28
MED1	5469	mediator complex subunit 1	3 out of 4	143.066	11.3792	4.4e-05	fold change	2.8					96.2242	0.0042	fold change	-1.49	35.4623	0.0167	fold change	-1.38
GNPDA2	132789	glucosamine-6-phosphate deaminase 2	3 out of 4	141.965	24.108	7.9e-07	fold change	4.25	46.3594	0.0151	fold change	-1.25					71.498	0.0302	fold change	-1.64
SET	6418	SET nuclear oncogene	3 out of 4	140.879	37.3754	2.9e-06	fold change	5.43					80.5893	0.0212	fold change	-1.33	22.9148	0.0183	fold change	-1.27
PIK3R1	5295	phosphoinositide-3-kinase, regulatory subunit 1 (alpha)	3 out of 4	140.837	12.1476	5.2e-05	fold change	2.91					71.496	0.0407	fold change	-1.29	57.1932	0.0043	fold change	-1.53
TMED5	50999	transmembrane emp24 protein transport domain containing 5	3 out of 4	140.487	20.1597	1.7e-05	fold change	3.85					82.0371	0.0197	fold change	-1.34	38.2901	1.6e-05	fold change	-1.4
TRA2B	6434	transformer 2 beta homolog (Drosophila)	3 out of 4	140.31	13.6671	1.5e-06	fold change	3.11					91.181	0.0194	fold change	-1.41	35.4623	0.0065	fold change	-1.38
LMBRD1	55788	LMBR1 domain containing 1	3 out of 4	140.185	16.0286	0.0078	fold change	3.39	37.3779	0.0011	fold change	-1.21	86.7784	0.0067	fold change	-1.37
DIS3	22894	DIS3 mitotic control homolog (S. cerevisiae)	3 out of 4	140.04	30.0734	5.6e-06	fold change	4.82	58.2154	0.011	fold change	-1.3					51.7513	0.0009	fold change	-1.49
CD99L2	83692	CD99 molecule-like 2	3 out of 4	139.982	58.6737	1.1e-06	fold change	-7.38	60.0572	0.0002	fold change	1.31					21.2508	0.013	fold change	1.25
ANKRD46	157567	ankyrin repeat domain 46	3 out of 4	139.62	17.3854	1e-05	fold change	3.54					56.6149	0.0328	fold change	-1.23	65.6194	0.014	fold change	-1.59
SNX16	64089	sorting nexin 16	3 out of 4	139.55	31.1843	6e-05	fold change	4.92					56.6149	0.0362	fold change	-1.23	51.7513	0.0047	fold change	-1.49
PCM1	5108	pericentriolar material 1	3 out of 4	138.991	20.1597	4.4e-06	fold change	3.85					68.4594	0.0078	fold change	-1.28	50.3723	0.0009	fold change	-1.48
FAM108B1	51104	family with sequence similarity 108, member B1	3 out of 4	138.641	9.4897	0.0188	fold change	2.54	48.5616	0.0037	fold change	-1.26	80.5893	0.0303	fold change	-1.33
TNFAIP8	25816	tumor necrosis factor, alpha-induced protein 8	3 out of 4	138.441	28.7992	1.1e-08	fold change	4.7	81.6433	0.0023	fold change	-1.45					27.9985	0.0226	fold change	-1.32
VPS36	51028	vacuolar protein sorting 36 homolog (S. cerevisiae)	3 out of 4	138.427	14.5776	1.8e-06	fold change	3.22					88.3876	0.0394	fold change	-1.38	35.4623	0.0002	fold change	-1.38
LOC401397	401397	uncharacterized LOC401397	3 out of 4	137.813	13.2727	1.6e-05	fold change	3.06	53.0448	0.0126	fold change	-1.28	71.496	0.0426	fold change	-1.29
MGAT1	4245	mannosyl (alpha-1,3-)-glycoprotein beta-1,2-N-acetylglucosaminyltransferase	3 out of 4	137.787	68.5129	4.7e-06	fold change	-8.77	46.3594	0.0013	fold change	1.25					22.9148	0.0331	fold change	1.27
CLASP2	23122	cytoplasmic linker associated protein 2	3 out of 4	137.775	32.6977	2.1e-05	fold change	5.05	86.0733	0.0095	fold change	-1.5					19.0036	0.0389	fold change	1.22
VAMP4	8674	vesicle-associated membrane protein 4	3 out of 4	137.13	30.809	2e-07	fold change	4.89	53.0448	0.0426	fold change	-1.28					53.2765	0.0129	fold change	-1.5
UBA6	55236	ubiquitin-like modifier activating enzyme 6	3 out of 4	137.075	13.5969	0.0002	fold change	3.1					89.2507	0.0096	fold change	-1.39	34.2278	0.0142	fold change	-1.37
SON	6651	SON DNA binding protein	3 out of 4	136.975	22.1477	5.1e-05	fold change	4.06	72.3129	0.0005	fold change	-1.37					42.5148	0.0242	fold change	-1.43
ARMC1	55156	armadillo repeat containing 1	3 out of 4	136.544	9.56652	0.0003	fold change	2.55					64.3973	0.0359	fold change	-1.26	62.5798	0.0052	fold change	-1.57
GORAB	92344	golgin, RAB6-interacting	3 out of 4	136.227	40.024	2.3e-05	fold change	5.64	46.3594	0.0101	fold change	-1.25	49.844	0.0074	fold change	-1.2
TARDBP	23435	TAR DNA binding protein	3 out of 4	135.918	12.721	2.3e-05	fold change	2.99					59.1506	0.0235	fold change	-1.24	64.0467	0.0021	fold change	-1.58
SCAMP1	9522	secretory carrier membrane protein 1	3 out of 4	135.741	35.8408	0.0002	fold change	5.29					61.6105	0.0311	fold change	-1.25	38.2901	0.0046	fold change	-1.4
ITGAV	3685	integrin, alpha V	3 out of 4	135.706	34.9758	2.2e-05	fold change	5.22	58.2154	0.0194	fold change	-1.3					42.5148	0.0054	fold change	-1.43
CDC34	997	cell division cycle 34 homolog (S. cerevisiae)	3 out of 4	135.552	36.9085	0.0004	fold change	-5.37					73.7572	0.0338	fold change	-1.3	24.8864	0.0264	fold change	1.29
SLC33A1	9197	solute carrier family 33 (acetyl-CoA transporter), member 1	3 out of 4	133.707	25.3407	3.6e-05	fold change	4.37					56.6149	0.0296	fold change	-1.23	51.7513	0.0255	fold change	-1.49
WDR33	55339	WD repeat domain 33	3 out of 4	133.439	12.6435	0.0002	fold change	2.98	58.2154	0.0115	fold change	-1.3					62.5798	0.005	fold change	-1.57
SNRPG	6637	small nuclear ribonucleoprotein polypeptide G	3 out of 4	133.352	23.7135	0.0009	fold change	4.22					88.3876	0.0211	fold change	-1.38	21.2508	0.0158	fold change	-1.25
C5orf24	134553	chromosome 5 open reading frame 24	3 out of 4	133.182	31.1843	1.7e-06	fold change	4.92	69.0713	0.0032	fold change	-1.35					32.9259	0.0084	fold change	-1.36
FBXO3	26273	F-box protein 3	3 out of 4	133.125	15.85	0.0018	fold change	3.37	83.0468	0.0037	fold change	-1.47					34.2278	0.0049	fold change	-1.37
NNT	23530	nicotinamide nucleotide transhydrogenase	3 out of 4	132.812					39.2983	0.0382	fold change	-1.22	56.6149	0.0241	fold change	-1.23	36.8993	0.0238	fold change	-1.39
TMX1	81542	thioredoxin-related transmembrane protein 1	3 out of 4	132.796	20.6308	9.2e-07	fold change	3.9					89.2507	0.0025	fold change	-1.39	22.9148	0.0053	fold change	-1.27
TXNDC9	10190	thioredoxin domain containing 9	3 out of 4	132.789	16.8699	6.3e-05	fold change	3.48					86.7784	0.0254	fold change	-1.37	29.1402	0.013	fold change	-1.33
USP1	7398	ubiquitin specific peptidase 1	3 out of 4	132.026	21.5875	2.3e-05	fold change	4					77.5122	0.0281	fold change	-1.32	32.9259	0.0006	fold change	-1.36
CAND1	55832	cullin-associated and neddylation-dissociated 1	3 out of 4	131.836	15.4701	2.5e-06	fold change	3.33					56.6149	0.0199	fold change	-1.23	59.7507	0.0016	fold change	-1.55
GLCCI1	113263	glucocorticoid induced transcript 1	3 out of 4	131.736	47.0044	1.1e-05	fold change	6.36	53.0448	0.0252	fold change	-1.28					31.6867	0.0198	fold change	-1.35
LRRC58	116064	leucine rich repeat containing 58	3 out of 4	131.478	17.3854	0.0001	fold change	3.54	43.9808	0.0189	fold change	-1.24					70.1115	8.2e-05	fold change	-1.63
ZNF84	7637	zinc finger protein 84	3 out of 4	131.457	26.0896	2.2e-05	fold change	4.43					64.3973	0.0175	fold change	-1.26	40.9702	0.0002	fold change	-1.42
BRWD1	54014	bromodomain and WD repeat domain containing 1	3 out of 4	131.022	38.4222	0.0014	fold change	5.51	48.5616	0.0148	fold change	-1.26					44.0381	0.0075	fold change	-1.44
PIGK	10026	phosphatidylinositol glycan anchor biosynthesis, class K	3 out of 4	130.905	17.0157	1.5e-05	fold change	3.5	46.3594	0.0182	fold change	-1.25					67.5302	0.0121	fold change	-1.61
CYB5R4	51167	cytochrome b5 reductase 4	3 out of 4	130.876	15.3987	0.0322	fold change	3.32	43.9808	0.0071	fold change	-1.24	71.496	0.0478	fold change	-1.29
ZNF14	7561	zinc finger protein 14	3 out of 4	130.35	11.3792	0.0001	fold change	2.8					96.0559	0.027	fold change	-1.48	22.9148	0.0415	fold change	-1.27
RBM26	64062	RNA binding motif protein 26	3 out of 4	130.125					37.3779	0.0099	fold change	-1.21	71.496	0.0446	fold change	-1.29	21.2508	0.0355	fold change	-1.25
UBR5	51366	ubiquitin protein ligase E3 component n-recognin 5	3 out of 4	129.992	11.2938	8.9e-05	fold change	2.79					49.844	0.0371	fold change	-1.2	29.1402	0.0011	fold change	-1.33
PTPLB	201562	protein tyrosine phosphatase-like (proline instead of catalytic arginine), member b	3 out of 4	129.83	24.3449	8.6e-07	fold change	4.27	39.2983	0.0142	fold change	-1.22	66.1866	0.047	fold change	-1.27
EPS15	2060	epidermal growth factor receptor pathway substrate 15	3 out of 4	129.465	14.5776	7.4e-06	fold change	3.22					61.6105	0.0333	fold change	-1.25	53.2765	0.0075	fold change	-1.5
KPNA3	3839	karyopherin alpha 3 (importin alpha 4)	3 out of 4	129.455	14.9988	7.4e-06	fold change	3.27					76.1661	0.0448	fold change	-1.31	38.2901	0.0013	fold change	-1.4
NAPEPLD	222236	N-acyl phosphatidylethanolamine phospholipase D	3 out of 4	129.321	9.27205	0.0004	fold change	2.51	39.2983	0.0286	fold change	-1.22					80.7507	0.0133	fold change	-1.76
SLC38A2	54407	solute carrier family 38, member 2	3 out of 4	129.24	24.108	7.6e-09	fold change	4.25					86.7784	0.0273	fold change	-1.37	18.3538	0.0172	fold change	-1.21
SNX10	29887	sorting nexin 10	3 out of 4	129.226	11.7842	0.0004	fold change	2.86	53.0448	0.0425	fold change	-1.28	64.3973	0.0454	fold change	-1.26
AASDHPPT	60496	aminoadipate-semialdehyde dehydrogenase-phosphopantetheinyl transferase	3 out of 4	129.002	14.8941	7.2e-05	fold change	3.26	58.2154	0.0182	fold change	-1.3					55.8928	0.0231	fold change	-1.52
SRP72	6731	signal recognition particle 72kDa	3 out of 4	128.994	12.721	9.5e-05	fold change	2.99					83.3472	0.0171	fold change	-1.35	32.9259	0.0117	fold change	-1.36
ETNK1	55500	ethanolamine kinase 1	3 out of 4	128.994	31.9497	3.2e-08	fold change	4.99					49.844	0.0039	fold change	-1.2	47.2001	0.0256	fold change	-1.46
SLC35A3	23443	solute carrier family 35 (UDP-N-acetylglucosamine (UDP-GlcNAc) transporter), member A3	3 out of 4	128.257	18.3709	0.0003	fold change	3.65					64.3973	0.0261	fold change	-1.26	45.4885	0.0148	fold change	-1.45
NUP35	129401	nucleoporin 35kDa	3 out of 4	128.183	10.2168	2.8e-05	fold change	2.64	58.2154	0.0159	fold change	-1.3					59.7507	0.0022	fold change	-1.55
SMC4	10051	structural maintenance of chromosomes 4	3 out of 4	128.076	14.7144	9.3e-05	fold change	3.24					61.6105	0.0411	fold change	-1.25	51.7513	0.0213	fold change	-1.49
MTRR	4552	5-methyltetrahydrofolate-homocysteine methyltransferase reductase	3 out of 4	128.008	13.4493	0.0007	fold change	3.08	41.8347	0.0056	fold change	-1.23					72.7241	0.0004	fold change	-1.65
YTHDC2	64848	YTH domain containing 2	3 out of 4	127.972	20.2554	2.5e-08	fold change	3.86	50.5234	0.0373	fold change	-1.27					57.1932	0.0062	fold change	-1.53
PHACTR2	9749	phosphatase and actin regulator 2	3 out of 4	127.782	10.2934	0.001	fold change	2.65					80.5893	0.0132	fold change	-1.33	36.8993	0.0045	fold change	-1.39
ANGEL2	90806	angel homolog 2 (Drosophila)	3 out of 4	127.448	28.6489	1.1e-05	fold change	4.68					59.1506	0.0389	fold change	-1.24	39.6489	0.0034	fold change	-1.41
HLTF	6596	helicase-like transcription factor	3 out of 4	127.447	14.7994	0.0002	fold change	3.25	58.2154	0.0009	fold change	-1.3					54.4324	0.0325	fold change	-1.51
ANKRD36C	400986	ankyrin repeat domain 36C	3 out of 4	127.21	26.6139	4.3e-06	fold change	4.48	43.9808	0.011	fold change	1.24	56.6149	0.0056	fold change	-1.23
ZNF550	162972	zinc finger protein 550	3 out of 4	127.029	48.9826	3.7e-08	fold change	6.54	46.3594	0.0041	fold change	-1.25					31.6867	0.026	fold change	-1.35
STT3B	201595	STT3, subunit of the oligosaccharyltransferase complex, homolog B (S. cerevisiae)	3 out of 4	126.376	23.8683	3.8e-06	fold change	4.23	55.3079	0.028	fold change	-1.29					47.2001	0.0007	fold change	-1.46
PSMC6	5706	proteasome (prosome, macropain) 26S subunit, ATPase, 6	3 out of 4	126.28	14.3568	0.0017	fold change	3.19	55.3079	0.0014	fold change	-1.29	56.6149	0.0466	fold change	-1.23
ALG13	79868	asparagine-linked glycosylation 13 homolog (S. cerevisiae)	3 out of 4	125.786	28.0626	1.1e-06	fold change	4.62	50.5234	0.027	fold change	-1.27					47.2001	0.0027	fold change	-1.46
SLC12A2	6558	solute carrier family 12 (sodium/potassium/chloride transporters), member 2	3 out of 4	125.605	12.3607	6e-06	fold change	2.94	37.3779	0.0346	fold change	-1.21					75.8668	0.0235	fold change	-1.68
ACTR6	64431	ARP6 actin-related protein 6 homolog (yeast)	3 out of 4	125.426	12.3607	0.0018	fold change	2.94					76.1661	0.0457	fold change	-1.31	36.8993	0.0046	fold change	-1.39
ANKRD17	26057	ankyrin repeat domain 17	3 out of 4	125.326	39.5704	0.0002	fold change	5.6					56.6149	0.0137	fold change	-1.23	29.1402	0.008	fold change	-1.33
ZNF559	84527	zinc finger protein 559	3 out of 4	125.09	9.43028	0.0043	fold change	2.53					68.4594	0.0448	fold change	-1.28	47.2001	0.0062	fold change	-1.46
PIK3C2A	5286	phosphatidylinositol-4-phosphate 3-kinase, catalytic subunit type 2 alpha	3 out of 4	125.077	16.089	1e-05	fold change	3.4	86.0733	0.0102	fold change	-1.5					22.9148	0.0283	fold change	-1.27
ATP7A	538	ATPase, Cu++ transporting, alpha polypeptide	3 out of 4	124.622	19.4698	0.0001	fold change	3.77	55.3079	0.0122	fold change	-1.29	49.844	0.0073	fold change	-1.2
FBXL17	64839	F-box and leucine-rich repeat protein 17	3 out of 4	124.195	35.608	0.0007	fold change	-5.27	58.2154	0.0005	fold change	-1.3					30.3713	0.004	fold change	-1.34
RAB28	9364	RAB28, member RAS oncogene family	3 out of 4	124.124	15.746	4.5e-05	fold change	3.36	43.9808	0.0191	fold change	-1.24	64.3973	0.0392	fold change	-1.26
GPR180	160897	G protein-coupled receptor 180	3 out of 4	123.859	44.9418	4.6e-07	fold change	6.13					52.0448	0.0115	fold change	-1.21	26.8723	0.0043	fold change	-1.31
AP1S2	8905	adaptor-related protein complex 1, sigma 2 subunit	3 out of 4	123.578	46.074	1.9e-08	fold change	6.29					59.1506	0.0448	fold change	-1.24	18.3538	0.0101	fold change	-1.21
SLAIN1	122060	SLAIN motif family, member 1	3 out of 4	122.796	12.5219	0.0001	fold change	2.96	50.5234	0.0062	fold change	-1.27					59.7507	0.0251	fold change	-1.55
PSME4	23198	proteasome (prosome, macropain) activator subunit 4	3 out of 4	122.117	14.2635	0.0002	fold change	3.18					82.0371	0.0032	fold change	-1.34	25.8168	0.0418	fold change	-1.3
NARS	4677	asparaginyl-tRNA synthetase	3 out of 4	121.998	9.56652	0.0002	fold change	2.55					91.181	0.0217	fold change	-1.41	21.2508	0.0002	fold change	-1.25
OGT	8473	O-linked N-acetylglucosamine (GlcNAc) transferase	3 out of 4	121.892	9.43028	6.6e-05	fold change	2.53	80.7754	0.0023	fold change	-1.44					31.6867	0.0468	fold change	-1.35
ZNF439	90594	zinc finger protein 439	3 out of 4	121.761	25.2325	7.9e-05	fold change	4.36	37.3779	0.0018	fold change	-1.21	59.1506	0.0436	fold change	-1.24
RRN3	54700	RRN3 RNA polymerase I transcription factor homolog (S. cerevisiae)	3 out of 4	121.747	11.5226	0.0002	fold change	2.82					66.1866	0.0313	fold change	-1.27	44.0381	0.0067	fold change	-1.44
SFPQ	6421	splicing factor proline/glutamine-rich	3 out of 4	121.028	10.5857	1.5e-05	fold change	2.69					61.6105	0.0339	fold change	-1.25	48.8315	0.0007	fold change	-1.47
RBM12B	389677	RNA binding motif protein 12B	3 out of 4	121.022	31.7384	9.2e-08	fold change	4.97					64.3973	0.0431	fold change	-1.26	24.8864	0.02	fold change	-1.29
PPM1B	5495	protein phosphatase, Mg2+/Mn2+ dependent, 1B	3 out of 4	120.589	34.5664	7.3e-05	fold change	5.18					59.1506	0.0491	fold change	-1.24	26.8723	0.0154	fold change	-1.31
ZFYVE16	9765	zinc finger, FYVE domain containing 16	3 out of 4	120.087	19.1018	7.4e-05	fold change	3.73	41.8347	0.0223	fold change	-1.23	59.1506	0.0168	fold change	-1.24
SNAPC3	6619	small nuclear RNA activating complex, polypeptide 3, 50kDa	3 out of 4	119.773	13.8146	3.5e-07	fold change	3.13					54.207	0.0333	fold change	-1.22	51.7513	0.0229	fold change	-1.49
TTC14	151613	tetratricopeptide repeat domain 14	3 out of 4	119.396	10.9602	2.5e-06	fold change	2.74					64.3973	0.0486	fold change	-1.26	44.0381	0.0007	fold change	-1.44
KIAA0528	9847	KIAA0528	3 out of 4	118.99	21.6666	5.1e-05	fold change	4.01					64.3973	0.0324	fold change	-1.26	32.9259	0.0053	fold change	-1.36
SELT	51714	selenoprotein T	3 out of 4	118.831	22.3735	0.0001	fold change	4.08					68.4594	0.0235	fold change	-1.28	27.9985	0.0035	fold change	-1.32
CACYBP	27101	calcyclin binding protein	3 out of 4	118.825	16.2903	4.3e-06	fold change	3.42	77.6482	0.0129	fold change	-1.41					24.8864	0.0216	fold change	-1.29
NEMF	9147	nuclear export mediator factor	3 out of 4	118.692	30.4186	8.9e-06	fold change	4.85					64.3973	0.0236	fold change	-1.26	23.8761	0.0182	fold change	-1.28
SP100	6672	SP100 nuclear antigen	3 out of 4	118.642	10.7336	2e-05	fold change	2.71	62.4196	0.0006	fold change	1.32					45.4885	0.0413	fold change	-1.45
THUMPD1	55623	THUMP domain containing 1	3 out of 4	118.233	15.5452	0.0004	fold change	3.34					64.3973	0.012	fold change	-1.26	38.2901	0.01	fold change	-1.4
CR1	1378	complement component (3b/4b) receptor 1 (Knops blood group)	3 out of 4	117.931	13.6671	0.0003	fold change	3.11	75.1236	0.047	fold change	-1.39					29.1402	0.0194	fold change	1.33
ALG10B	144245	asparagine-linked glycosylation 10, alpha-1,2-glucosyltransferase homolog B (yeast)	3 out of 4	117.722	12.8144	8.3e-06	fold change	3	37.3779	0.0109	fold change	-1.21					67.5302	0.0005	fold change	-1.61
MDM4	4194	Mdm4 p53 binding protein homolog (mouse)	3 out of 4	117.697	28.2277	2.2e-05	fold change	4.64	43.9808	0.0214	fold change	-1.24					45.4885	0.0216	fold change	-1.45
MYLIP	29116	myosin regulatory light chain interacting protein	3 out of 4	117.479					35.3752	0.0027	fold change	-1.2	64.3973	0.0274	fold change	-1.26	17.7061	0.0167	fold change	1.2
PCNP	57092	PEST proteolytic signal containing nuclear protein	3 out of 4	117.429	32.6977	7.8e-08	fold change	5.05	53.0448	0.0019	fold change	-1.28					31.6867	0.0335	fold change	-1.35
FBXO11	80204	F-box protein 11	3 out of 4	117.396	38.0796	5.9e-06	fold change	5.48					61.6105	0.0243	fold change	-1.25	17.7061	0.0221	fold change	-1.2
VPRBP	9730	Vpr (HIV-1) binding protein	3 out of 4	117.318	12.5219	6.3e-05	fold change	2.96	53.0448	0.0037	fold change	1.28					51.7513	0.0153	fold change	-1.49
RPS6KB1	6198	ribosomal protein S6 kinase, 70kDa, polypeptide 1	3 out of 4	117.307	29.0059	1.1e-06	fold change	4.72					56.6149	0.0443	fold change	-1.23	31.6867	0.0018	fold change	-1.35
TWSG1	57045	twisted gastrulation homolog 1 (Drosophila)	3 out of 4	117.139	33.8804	1.5e-06	fold change	5.13	46.3594	0.0006	fold change	-1.25					36.8993	0.0105	fold change	-1.39
RBBP5	5929	retinoblastoma binding protein 5	3 out of 4	117.097	22.5707	6.9e-06	fold change	4.1	35.3752	0.0001	fold change	-1.2	59.1506	0.0053	fold change	-1.24
CEPT1	10390	choline/ethanolamine phosphotransferase 1	3 out of 4	116.692	40.3819	1.1e-07	fold change	5.67					54.207	0.0103	fold change	-1.22	22.103	0.0214	fold change	-1.26
ACBD3	64746	acyl-CoA binding domain containing 3	3 out of 4	116.548	26.4854	1.2e-05	fold change	4.47					66.1866	0.0246	fold change	-1.27	23.8761	0.0158	fold change	-1.28
VCPIP1	80124	valosin containing protein (p97)/p47 complex interacting protein 1	3 out of 4	116.51	20.4604	9.1e-06	fold change	3.88					59.1506	0.0236	fold change	-1.24	36.8993	0.0069	fold change	-1.39
LYRM7	90624	Lyrm7 homolog (mouse)	3 out of 4	116.317	9.99604	0.0004	fold change	2.61	53.0448	0.0028	fold change	-1.28					53.2765	0.0098	fold change	-1.5
HSP90AA1	3320	heat shock protein 90kDa alpha (cytosolic), class A member 1	3 out of 4	116.097	18.6564	0.0003	fold change	3.68					59.1506	0.0471	fold change	-1.24	38.2901	0.0027	fold change	-1.4
AAK1	22848	AP2 associated kinase 1	3 out of 4	115.827	11.2294	0.0022	fold change	2.78					83.3472	0.0385	fold change	-1.35	21.2508	0.004	fold change	-1.25
SLC38A10	124565	solute carrier family 38, member 10	3 out of 4	115.342	21.2354	4e-05	fold change	-3.97	62.4196	0.001	fold change	1.32					31.6867	0.0067	fold change	1.35
CNOT3	4849	CCR4-NOT transcription complex, subunit 3	3 out of 4	115.025	11.2938	0.0061	fold change	-2.79	43.9808	0.0339	fold change	1.24					59.7507	0.0073	fold change	1.55
INSIG2	51141	insulin induced gene 2	3 out of 4	114.863	25.3407	0.0003	fold change	4.37					59.1506	0.0143	fold change	-1.24	30.3713	0.0195	fold change	-1.34
FAM214A	56204	family with sequence similarity 214, member A	3 out of 4	114.513	12.6435	0.0002	fold change	2.98	73.8705	0.0008	fold change	-1.38					27.9985	0.0482	fold change	-1.32
RPL9	6133	ribosomal protein L9	3 out of 4	114.376	12.8144	0.006	fold change	3	35.3752	0.0155	fold change	-1.2	66.1866	0.0313	fold change	-1.27
TTC33	23548	tetratricopeptide repeat domain 33	3 out of 4	113.772	10.7336	0.0001	fold change	2.71					54.207	0.0191	fold change	-1.22	48.8315	0.0138	fold change	-1.47
SAMD4A	23034	sterile alpha motif domain containing 4A	3 out of 4	113.611	23.4385	0.0157	fold change	-4.2	50.5234	0.0015	fold change	1.27					39.6489	0.0348	fold change	-1.41
WDR20	91833	WD repeat domain 20	3 out of 4	113.597	19.4698	0.0007	fold change	3.77	75.1236	0.0019	fold change	-1.39					19.0036	0.0279	fold change	-1.22
VWA8	23078	von Willebrand factor A domain containing 8	3 out of 4	113.574	11.9883	0.0001	fold change	2.89	41.8347	0.0061	fold change	-1.23					59.7507	0.0109	fold change	-1.55
OPA1	4976	optic atrophy 1 (autosomal dominant)	3 out of 4	113.407	28.4367	0.0002	fold change	4.66					52.0448	0.0258	fold change	-1.21	32.9259	0.0223	fold change	-1.36
SERBP1	26135	SERPINE1 mRNA binding protein 1	3 out of 4	113.258	17.1755	0.0003	fold change	3.52					52.0448	0.0482	fold change	-1.21	44.0381	9.9e-05	fold change	-1.44
NUP54	53371	nucleoporin 54kDa	3 out of 4	113.104	10.0655	0.0009	fold change	2.62					76.1661	0.0061	fold change	-1.31	26.8723	0.0282	fold change	-1.31
SMC6	79677	structural maintenance of chromosomes 6	3 out of 4	113.025	32.8095	7.4e-06	fold change	5.06					49.844	0.0492	fold change	-1.2	30.3713	0.0048	fold change	-1.34
SNX4	8723	sorting nexin 4	3 out of 4	112.911	19.8523	1.9e-06	fold change	3.81					66.1866	0.0315	fold change	-1.27	26.8723	0.0295	fold change	-1.31
TRAM1	23471	translocation associated membrane protein 1	3 out of 4	112.816	19.4698	0.0021	fold change	3.77					68.4594	0.0433	fold change	-1.28	24.8864	0.0022	fold change	-1.29
MGA	23269	MAX gene associated	3 out of 4	112.591	21.4849	0.0001	fold change	3.99					54.207	0.0246	fold change	-1.22	36.8993	0.0043	fold change	-1.39
ZNF25	219749	zinc finger protein 25	3 out of 4	112.406	17.8459	0.0002	fold change	3.59					52.0448	0.0287	fold change	-1.21	42.5148	0.0036	fold change	-1.43
PCGF5	84333	polycomb group ring finger 5	3 out of 4	112.236	21.4849	5.3e-06	fold change	-3.99					61.6105	0.0075	fold change	-1.25	29.1402	0.0294	fold change	-1.33
SMG1	23049	smg-1 homolog, phosphatidylinositol 3-kinase-related kinase (C. elegans)	3 out of 4	112.13	30.809	3.2e-05	fold change	4.89					61.6105	0.0232	fold change	-1.25	19.7106	0.0482	fold change	-1.23
EXOSC6	118460	exosome component 6	3 out of 4	111.153	9.76477	9.8e-06	fold change	2.58					77.5122	0.0116	fold change	-1.32	23.8761	0.0414	fold change	1.28
INTS6	26512	integrator complex subunit 6	3 out of 4	111.118	38.5573	3.5e-05	fold change	5.52					54.207	0.0244	fold change	-1.22	18.3538	0.0031	fold change	-1.21
RPS15A	6210	ribosomal protein S15a	3 out of 4	110.359	9.35904	0.0021	fold change	2.52	66.7717	0.012	fold change	-1.34					34.2278	0.0077	fold change	-1.37
C1orf52	148423	chromosome 1 open reading frame 52	3 out of 4	110.258	10.3573	6.8e-05	fold change	2.66					61.6105	0.0358	fold change	-1.25	38.2901	0.0077	fold change	-1.4
UBE4A	9354	ubiquitination factor E4A	3 out of 4	109.314	9.27205	1.3e-05	fold change	2.51					76.1661	0.0322	fold change	-1.31	23.8761	0.0123	fold change	-1.28
CRYZL1	9946	crystallin, zeta (quinone reductase)-like 1	3 out of 4	109.296	20.352	0.0003	fold change	3.87					52.0448	0.0336	fold change	-1.21	36.8993	0.0252	fold change	-1.39
STAU2	27067	staufen, RNA binding protein, homolog 2 (Drosophila)	3 out of 4	109.019	35.493	8.4e-07	fold change	5.26	39.2983	0.0098	fold change	-1.22					34.2278	0.0091	fold change	-1.37
DEK	7913	DEK oncogene	3 out of 4	108.939	20.0649	4.5e-05	fold change	3.84					68.4594	0.0371	fold change	-1.28	20.4144	0.0214	fold change	-1.24
DDX46	9879	DEAD (Asp-Glu-Ala-Asp) box polypeptide 46	3 out of 4	108.833	9.70309	0.0002	fold change	2.57					56.6149	0.0428	fold change	-1.23	42.5148	0.001	fold change	-1.43
ZNF800	168850	zinc finger protein 800	3 out of 4	107.156	11.7842	8.7e-07	fold change	2.86					71.496	0.0263	fold change	-1.29	23.8761	0.0189	fold change	-1.28
EML4	27436	echinoderm microtubule associated protein like 4	3 out of 4	107.04	9.16693	0.0003	fold change	2.49					66.1866	0.0332	fold change	-1.27	31.6867	0.0005	fold change	-1.35
ZNF45	7596	zinc finger protein 45	3 out of 4	106.898	33.1778	8.3e-05	fold change	5.09					49.844	0.0416	fold change	-1.2	23.8761	0.0364	fold change	-1.28
SMARCA5	8467	SWI/SNF related, matrix associated, actin dependent regulator of chromatin, subfamily a, member 5	3 out of 4	105.766	16.4826	0.0003	fold change	3.44					64.3973	0.0339	fold change	-1.26	24.8864	0.006	fold change	-1.29
RCN2	5955	reticulocalbin 2, EF-hand calcium binding domain	3 out of 4	105.734	11.7195	2.2e-05	fold change	2.85	53.0448	0.0007	fold change	-1.28					40.9702	0.0114	fold change	-1.42
MRPL12	6182	mitochondrial ribosomal protein L12	3 out of 4	105.459	13.1141	1.1e-06	fold change	3.04	64.3468	0.0007	fold change	1.33					27.9985	0.001	fold change	1.32
CPOX	1371	coproporphyrinogen oxidase	3 out of 4	105.002	27.1597	1.9e-06	fold change	4.53					49.844	0.0432	fold change	-1.2	27.9985	0.0063	fold change	-1.32
KLHL7	55975	kelch-like 7 (Drosophila)	3 out of 4	104.037	11.4624	0.0012	fold change	2.81	39.2983	0.0028	fold change	-1.22					53.2765	0.0004	fold change	-1.5
DCP2	167227	DCP2 decapping enzyme homolog (S. cerevisiae)	3 out of 4	103.905	16.5929	4.2e-05	fold change	3.45					64.3973	0.0278	fold change	-1.26	22.9148	0.0336	fold change	-1.27
SUN1	23353	Sad1 and UNC84 domain containing 1	3 out of 4	103.791	12.2974	0.0003	fold change	2.93	50.5234	0.0178	fold change	-1.27					40.9702	0.0187	fold change	-1.42
PAPD5	64282	PAP associated domain containing 5	3 out of 4	103.714	12.4448	0.0068	fold change	2.95					64.3973	0.0156	fold change	-1.26	26.8723	0.0113	fold change	-1.31
SLC36A4	120103	solute carrier family 36 (proton/amino acid symporter), member 4	3 out of 4	103.696	9.70309	3.7e-06	fold change	2.57	37.3779	0.0338	fold change	1.21	56.6149	0.0289	fold change	-1.23
N4BP2L1	90634	NEDD4 binding protein 2-like 1	3 out of 4	103.591	10.2934	0.0114	fold change	2.65					61.6105	0.0176	fold change	-1.25	31.6867	0.0042	fold change	-1.35
VEZT	55591	vezatin, adherens junctions transmembrane protein	3 out of 4	103.357	15.85	0.0002	fold change	3.37					52.0448	0.019	fold change	-1.21	35.4623	0.0336	fold change	-1.38
NEDD1	121441	neural precursor cell expressed, developmentally down-regulated 1	3 out of 4	103.238	11.5799	1.9e-06	fold change	2.83	66.7717	0.0055	fold change	-1.34					24.8864	0.0299	fold change	-1.29
GSKIP	51527	GSK3B interacting protein	3 out of 4	103.155	33.8804	4.9e-06	fold change	5.13	46.3594	0.0085	fold change	-1.25					22.9148	0.0389	fold change	-1.27
NPHP3	27031	nephronophthisis 3 (adolescent)	3 out of 4	102.878	16.8699	5.1e-06	fold change	3.48	46.3594	0.0048	fold change	-1.25					39.6489	0.0436	fold change	-1.41
C9orf66	157983	chromosome 9 open reading frame 66	3 out of 4	102.632	12.2974	0.0003	fold change	2.93					52.0448	0.0193	fold change	-1.21	38.2901	0.0077	fold change	1.4
SYPL1	6856	synaptophysin-like 1	3 out of 4	102.492	9.76477	0.0001	fold change	2.58	72.3129	0.0004	fold change	-1.37					20.4144	0.0359	fold change	-1.24
DNM1L	10059	dynamin 1-like	3 out of 4	102.011	23.9651	1e-06	fold change	4.24	46.3594	0.0068	fold change	-1.25					31.6867	0.0034	fold change	-1.35
NXT2	55916	nuclear transport factor 2-like export factor 2	3 out of 4	101.06	13.5969	0.0003	fold change	3.1					68.4594	0.0249	fold change	-1.28	19.0036	0.0174	fold change	-1.22
TMEM168	64418	transmembrane protein 168	3 out of 4	100.913	17.2837	1.9e-05	fold change	3.53	43.9808	0.0368	fold change	-1.24					39.6489	0.0013	fold change	-1.41
C4orf34	201895	chromosome 4 open reading frame 34	3 out of 4	100.571	10.3573	1.1e-05	fold change	2.66					64.3973	0.0176	fold change	-1.26	25.8168	0.0291	fold change	-1.3
TMTC3	160418	transmembrane and tetratricopeptide repeat containing 3	3 out of 4	100.508	32.0698	3.2e-07	fold change	5	39.2983	0.0031	fold change	-1.22					29.1402	0.0063	fold change	-1.33
PDE7A	5150	phosphodiesterase 7A	3 out of 4	100.427	11.2294	4.2e-05	fold change	2.78	60.0572	0.0065	fold change	-1.31					29.1402	0.0172	fold change	-1.33
FRYL	285527	FRY-like	3 out of 4	100.351	12.2172	6.2e-07	fold change	2.92					49.844	0.0376	fold change	-1.2	38.2901	0.0015	fold change	-1.4
GPAM	57678	glycerol-3-phosphate acyltransferase, mitochondrial	3 out of 4	100.252	25.9748	0.0005	fold change	4.42	37.3779	0.0072	fold change	-1.21					36.8993	0.033	fold change	-1.39
TMEM126A	84233	transmembrane protein 126A	3 out of 4	99.9214	9.35904	0.0006	fold change	2.52					68.4594	0.0432	fold change	-1.28	22.103	0.0337	fold change	-1.26
RASA2	5922	RAS p21 protein activator 2	3 out of 4	99.7313	16.8699	4.3e-06	fold change	3.48					61.6105	0.0335	fold change	-1.25	21.2508	0.0453	fold change	-1.25
STK38L	23012	serine/threonine kinase 38 like	3 out of 4	99.707	21.8453	8.7e-05	fold change	4.03					52.0448	0.0241	fold change	-1.21	25.8168	0.0288	fold change	-1.3
GALNT1	2589	UDP-N-acetyl-alpha-D-galactosamine:polypeptide N-acetylgalactosaminyltransferase 1 (GalNAc-T1)	3 out of 4	99.3243	14.3568	4e-07	fold change	3.19					59.1506	0.0332	fold change	-1.24	25.8168	0.001	fold change	-1.3
ZUFSP	221302	zinc finger with UFM1-specific peptidase domain	3 out of 4	99.057	23.4385	0.0002	fold change	4.2					56.6149	0.0332	fold change	-1.23	19.0036	0.024	fold change	-1.22
ATP2B1	490	ATPase, Ca++ transporting, plasma membrane 1	3 out of 4	98.9172	9.62527	0.0001	fold change	2.56	62.4196	0.0134	fold change	-1.32					26.8723	0.0281	fold change	-1.31
PHC3	80012	polyhomeotic homolog 3 (Drosophila)	3 out of 4	98.5202	23.0863	1.1e-06	fold change	4.16	48.5616	0.0199	fold change	-1.26					26.8723	0.0401	fold change	-1.31
NAA16	79612	N(alpha)-acetyltransferase 16, NatA auxiliary subunit	3 out of 4	98.5155	17.3854	2.8e-07	fold change	3.54	58.2154	0.0076	fold change	-1.3					22.9148	0.0342	fold change	-1.27
GTF3C3	9330	general transcription factor IIIC, polypeptide 3, 102kDa	3 out of 4	98.4459	14.7144	0.0008	fold change	3.24					52.0448	0.0415	fold change	-1.21	31.6867	0.0007	fold change	-1.35
PAPD4	167153	PAP associated domain containing 4	3 out of 4	97.4853	11.4624	0.0002	fold change	2.81					59.1506	0.0446	fold change	-1.24	26.8723	0.0136	fold change	-1.31
SPAST	6683	spastin	3 out of 4	96.6665	10.0655	0.0005	fold change	2.62					66.1866	0.0192	fold change	-1.27	20.4144	0.016	fold change	-1.24
KIAA1429	25962	KIAA1429	3 out of 4	95.6917	10.3573	0.0001	fold change	2.66	62.4196	0.0155	fold change	-1.32					22.9148	0.0111	fold change	-1.27
FBXL3	26224	F-box and leucine-rich repeat protein 3	3 out of 4	94.7498	24.5158	7.6e-06	fold change	4.29	50.5234	0.0133	fold change	-1.27					19.7106	0.0229	fold change	-1.23
RECQL	5965	RecQ protein-like (DNA helicase Q1-like)	3 out of 4	94.6061	17.4844	1.4e-05	fold change	3.55					54.207	0.0117	fold change	-1.22	22.9148	0.0402	fold change	-1.27
FBXO28	23219	F-box protein 28	3 out of 4	94.3959	16.1873	1.3e-05	fold change	3.41	43.9808	0.0021	fold change	-1.24					34.2278	0.0036	fold change	-1.37
DTWD1	56986	DTW domain containing 1	3 out of 4	92.6404	12.9767	3.2e-06	fold change	3.02	50.5234	0.037	fold change	-1.27					29.1402	0.0093	fold change	-1.33
DCAF11	80344	DDB1 and CUL4 associated factor 11	3 out of 4	92.2596	9.4897	0.0055	fold change	-2.54					49.844	0.0238	fold change	-1.2	32.9259	0.0057	fold change	1.36
MAD2L2	10459	MAD2 mitotic arrest deficient-like 2 (yeast)	3 out of 4	90.7477	24.2296	9.5e-05	fold change	-4.26	37.3779	7.7e-05	fold change	1.21					29.1402	0.0107	fold change	1.33
WASL	8976	Wiskott-Aldrich syndrome-like	3 out of 4	90.5096	9.43028	1.8e-05	fold change	2.53					54.207	0.0431	fold change	-1.22	26.8723	0.0044	fold change	-1.31
TMEM126B	55863	transmembrane protein 126B	3 out of 4	89.7631	14.2635	0.0004	fold change	3.18	46.3594	0.0124	fold change	-1.25					29.1402	0.0358	fold change	-1.33
SLC18B1	116843	solute carrier family 18, subfamily B, member 1	3 out of 4	89.7278	10.8106	5.7e-05	fold change	2.72					52.0448	0.039	fold change	-1.21	26.8723	0.0299	fold change	-1.31
KIF27	55582	kinesin family member 27	3 out of 4	89.651	27.4019	3.3e-05	fold change	4.55	41.8347	0.0443	fold change	-1.23					20.4144	0.0303	fold change	1.24
EIF3E	3646	eukaryotic translation initiation factor 3, subunit E	3 out of 4	89.382	10.0655	0.0014	fold change	2.62					61.6105	0.0441	fold change	-1.25	17.7061	0.0394	fold change	-1.2
CSTF3	1479	cleavage stimulation factor, 3' pre-RNA, subunit 3, 77kDa	3 out of 4	89.2958	10.4347	1.7e-05	fold change	2.67					59.1506	0.013	fold change	-1.24	19.7106	0.0264	fold change	-1.23
ASF1B	55723	ASF1 anti-silencing function 1 homolog B (S. cerevisiae)	3 out of 4	88.205	9.27205	0.0022	fold change	-2.51	48.5616	0.0083	fold change	-1.26					30.3713	0.0458	fold change	1.34
PDHA1	5160	pyruvate dehydrogenase (lipoamide) alpha 1	3 out of 4	87.2963	14.0857	0.0018	fold change	3.16					54.207	0.0283	fold change	-1.22	19.0036	0.0162	fold change	-1.22
TAF1	6872	TAF1 RNA polymerase II, TATA box binding protein (TBP)-associated factor, 250kDa	3 out of 4	87.2143	10.2934	0.0002	fold change	2.65	53.0448	0.0052	fold change	-1.28					23.8761	0.0034	fold change	-1.28
FAM133B	257415	family with sequence similarity 133, member B	3 out of 4	87.1815	20.4604	0.0004	fold change	3.88	41.8347	0.0026	fold change	-1.23					24.8864	0.0391	fold change	-1.29
CBFB	865	core-binding factor, beta subunit	3 out of 4	86.8688	12.721	0.0058	fold change	2.99					52.0448	0.0305	fold change	-1.21	22.103	0.0086	fold change	-1.26
WDR44	54521	WD repeat domain 44	3 out of 4	86.5687	18.3709	3.1e-07	fold change	3.65					49.844	0.0012	fold change	-1.2	18.3538	0.0302	fold change	-1.21
MAP3K11	4296	mitogen-activated protein kinase kinase kinase 11	3 out of 4	85.0592	9.62527	0.0015	fold change	-2.56	48.5616	0.0024	fold change	1.26					26.8723	0.0172	fold change	1.31
MACF1	23499	microtubule-actin crosslinking factor 1	3 out of 4	84.4511	13.5132	5.8e-05	fold change	3.09	50.5234	0.023	fold change	1.27					20.4144	0.0216	fold change	-1.24
SLC39A6	25800	solute carrier family 39 (zinc transporter), member 6	3 out of 4	84.3078	11.2938	0.0024	fold change	2.79	55.3079	0.0031	fold change	-1.29					17.7061	0.009	fold change	-1.2
SPTLC1	10558	serine palmitoyltransferase, long chain base subunit 1	3 out of 4	83.9697	11.9214	0.0002	fold change	2.88	53.0448	0.0291	fold change	-1.28					19.0036	0.0008	fold change	-1.22
ZDHHC2	51201	zinc finger, DHHC-type containing 2	3 out of 4	83.1737	13.8996	4.2e-06	fold change	3.14	46.3594	0.0499	fold change	-1.25					22.9148	0.0291	fold change	-1.27
DHX36	170506	DEAH (Asp-Glu-Ala-His) box polypeptide 36	3 out of 4	82.6547	9.35904	0.0002	fold change	2.52					52.0448	0.0358	fold change	-1.21	21.2508	0.011	fold change	-1.25
TBL1XR1	79718	transducin (beta)-like 1 X-linked receptor 1	3 out of 4	82.1349	18.7612	6.5e-06	fold change	3.69	35.3752	0.0351	fold change	-1.2					27.9985	0.0019	fold change	-1.32
PIGN	23556	phosphatidylinositol glycan anchor biosynthesis, class N	3 out of 4	81.955	11.7195	7.5e-06	fold change	2.85	46.3594	0.0095	fold change	-1.25					23.8761	0.0115	fold change	-1.28
GPATCH3	63906	G patch domain containing 3	3 out of 4	81.5278	11.2938	0.0021	fold change	2.79	50.5234	0.006	fold change	1.27					19.7106	0.0354	fold change	1.23
TMEM41A	90407	transmembrane protein 41A	3 out of 4	80.785	13.1748	0.0029	fold change	3.05	46.3594	0.0263	fold change	-1.25					21.2508	0.0282	fold change	-1.25
METTL21A	151194	methyltransferase like 21A	3 out of 4	79.7345	11.4624	0.0001	fold change	2.81	48.5616	0.0054	fold change	-1.26					19.7106	0.0165	fold change	-1.23
MRFAP1L1	114932	Morf4 family associated protein 1-like 1	3 out of 4	79.5177	10.8106	0.0014	fold change	2.72	41.8347	0.0216	fold change	-1.23					26.8723	0.0137	fold change	-1.31
CMAHP	8418	cytidine monophospho-N-acetylneuraminic acid hydroxylase, pseudogene	3 out of 4	79.1379	18.5887	0.0003	fold change	3.67	39.2983	0.0243	fold change	-1.22					21.2508	0.0201	fold change	-1.25
ACSS1	84532	acyl-CoA synthetase short-chain family member 1	3 out of 4	75.5069	10.1305	0.0002	fold change	2.63	37.3779	0.0227	fold change	1.21					27.9985	0.0146	fold change	-1.32
SCAF8	22828	SR-related CTD-associated factor 8	3 out of 4	74.5643	11.5799	8.6e-05	fold change	2.83	43.9808	0.0095	fold change	-1.24					19.0036	0.0425	fold change	-1.22
ATG12	9140	autophagy related 12	3 out of 4	72.3856	12.9048	0.0002	fold change	3.01	37.3779	0.0454	fold change	1.21					22.103	0.0037	fold change	-1.26
HUWE1	10075	HECT, UBA and WWE domain containing 1, E3 ubiquitin protein ligase	3 out of 4	67.439	10.4347	0.0008	fold change	2.67	39.2983	0.0072	fold change	1.22					17.7061	0.0445	fold change	-1.2
